# Supplementary material for: 1-(3-Carboxyl­atophen­yl)-4,4′-bipyridin-1-ium dihydrate
Source: Acta Crystallogr Sect E Struct Rep Online. 2013 Sep 4;69(Pt 10):o1503. doi: 10.1107/S1600536813024197 (PMC3790377; doi:10.1107/S1600536813024197)
Supplement: Supplementary file 1 [file e-69-o1503-sup1.cif]

##############################################################################
#                                                                            #
# This CIF contains the data in a paper accepted for publication in          #
# Acta Crystallographica Section E. It conforms to the requirements of       #
# Notes for Authors for Acta Crystallographica Section E, and has been       #
# peer reviewed under the auspices of the IUCr Commission on Journals.       #
#                                                                            #
# Full details of the Crystallographic Information File format               #
# are given in the paper "The Crystallographic Information File (CIF):       #
# a New Standard Archive File for Crystallography" by S. R. Hall, F. H.      #
# Allen and I. D. Brown [Acta Cryst. (1991), A47, 655-685].                  #
#                                                                            #
# The current version of the core CIF dictionary is obtainable from          #
# ftp://ftp.iucr.org/pub/cif_core.dic.                                       #
#                                                                            #
# Software is freely available for graphical display of the structure(s)     #
# in this CIF. For information consult the CIF software page                 #
# http://www.iucr.org/resources/cif/software.                                #
#                                                                            #
# This file may be used for bona fide research purposes within the           #
# scientific community so long as proper attribution is given to the journal # 
# article from which it was obtained.                                        #
#                                                                            #
##############################################################################
data_global
_audit_creation_method     'form.cif (version 2.0)'
_journal_data_validation_number     ?
_journal_date_recd_electronic     2013-08-16
_journal_date_accepted     2013-08-29
_journal_name_full     'Acta Crystallographica, Section E'
_journal_year     2013
_journal_volume     69
_journal_issue     10
_journal_page_first     o1503
_journal_page_last     o1503
_journal_paper_category     QO
_journal_paper_doi     10.1107/S1600536813024197
_journal_coeditor_code     FJ2640
_publ_contact_author_name     'Fu, Zhiyong'
_publ_contact_author_address
;
Key Lab for Fuel Cell Technology of Guangdong Province,
Guangdong School of Chemistry and Chemical Engineering
South China University of Technology
Guangzhou
People's Republic of China
;
_publ_contact_author_email     zyfu@scut.edu.cn
_publ_contact_author_fax     '86-20-87112965'
_publ_contact_author_phone     '86-20-87113586'
_publ_section_title
;
1-(3-Carboxylatophenyl)-4,4'-bipyridin-1-ium dihydrate
;
loop_
    _publ_author_name
    _publ_author_address
    'Fan, Mengchan'
;
Key Lab for Fuel Cell Technology of Guangdong Province,
Guangdong School of Chemistry and Chemical Engineering
South China University of Technology
Guangzhou
People's Republic of China
;
    'Yao, Zhenguo'
;
Key Lab for Fuel Cell Technology of Guangdong Province,
Guangdong School of Chemistry and Chemical Engineering
South China University of Technology
Guangzhou
People's Republic of China
;
    'Li, Chen'
;
Key Lab for Fuel Cell Technology of Guangdong Province,
Guangdong School of Chemistry and Chemical Engineering
South China University of Technology
Guangzhou
People's Republic of China
;
    'Fu, Zhiyong'
;
Key Lab for Fuel Cell Technology of Guangdong Province,
Guangdong School of Chemistry and Chemical Engineering
South China University of Technology
Guangzhou
People's Republic of China
;
data_I
_audit_creation_method     SHELXL-2013
_chemical_name_systematic
;
1-(3-Carboxylatophenyl)-4,4'-bipyridin-1-ium dihydrate
;
_chemical_name_common     ?
_chemical_formula_moiety     'C17 H12 N2 O2, 2(H2 O)'
_chemical_formula_sum     'C17 H16 N2 O4'
_chemical_formula_iupac     'C17 H12 N2 O2, 2H2 O'
_chemical_formula_weight     312.32
_chemical_melting_point     ?
_space_group_crystal_system     triclinic
_space_group_name_H-M_alt     'P -1'
_space_group_name_Hall     '-P 1'
loop_
    _space_group_symop_operation_xyz
    'x, y, z'
    '-x, -y, -z'
_cell_length_a     7.8700(16)
_cell_length_b     10.090(2)
_cell_length_c     10.250(2)
_cell_angle_alpha     81.36(3)
_cell_angle_beta     73.13(3)
_cell_angle_gamma     74.64(3)
_cell_volume     748.7(3)
_cell_formula_units_Z     2
_cell_measurement_reflns_used     6136
_cell_measurement_theta_min     3.006
_cell_measurement_theta_max     25.348
_cell_measurement_temperature     298(2)
_exptl_crystal_description     block
_exptl_crystal_colour     yellow
_exptl_crystal_size_max     0.13
_exptl_crystal_size_mid     0.12
_exptl_crystal_size_min     0.12
_exptl_crystal_density_diffrn     1.385
_exptl_crystal_density_meas     ?
_exptl_crystal_density_method     ?
_exptl_crystal_F_000     328
_exptl_absorpt_coefficient_mu     0.100
_exptl_absorpt_correction_type     multi-scan
_exptl_absorpt_process_details     '(SADABS; Bruker, 2001)'
_exptl_absorpt_correction_T_min     0.971
_exptl_absorpt_correction_T_max     0.993
_exptl_special_details     ?
_diffrn_ambient_temperature     298(2)
_diffrn_radiation_type     MoK\a
_diffrn_radiation_wavelength     0.71073
_diffrn_measurement_device_type     'Bruker SMART CCD'
_diffrn_measurement_method     '\w scans'
_diffrn_detector_area_resol_mean     ?
_diffrn_reflns_number     6136
_diffrn_reflns_av_R_equivalents     0.0144
_diffrn_reflns_theta_min     3.006
_diffrn_reflns_theta_max     25.348
_diffrn_reflns_theta_full     25.242
_diffrn_measured_fraction_theta_max     0.997
_diffrn_measured_fraction_theta_full     0.997
_diffrn_reflns_limit_h_min     -9
_diffrn_reflns_limit_h_max     9
_diffrn_reflns_limit_k_min     -12
_diffrn_reflns_limit_k_max     12
_diffrn_reflns_limit_l_min     -12
_diffrn_reflns_limit_l_max     12
_refine_special_details     ?
_reflns_number_total     2741
_reflns_number_gt     2120
_reflns_threshold_expression     I>2\s(I)
_refine_ls_structure_factor_coef     Fsqd
_refine_ls_matrix_type     full
_refine_ls_R_factor_all     0.0548
_refine_ls_R_factor_gt     0.0415
_refine_ls_wR_factor_gt     0.1440
_refine_ls_wR_factor_ref     0.1723
_refine_ls_goodness_of_fit_ref     1.183
_refine_ls_restrained_S_all     1.185
_refine_ls_number_reflns     2741
_refine_ls_number_parameters     221
_refine_ls_number_restraints     4
_refine_ls_hydrogen_treatment     mixed
_refine_ls_weighting_scheme     calc
_refine_ls_weighting_details
              'w=1/[\s^2^(Fo^2^)+(0.1108P)^2^+0.0207P] where P=(Fo^2^+2Fc^2^)/3'
_atom_sites_solution_hydrogens     geom
_atom_sites_solution_primary     ?
_atom_sites_solution_secondary     ?
_refine_ls_shift/su_max     0.000
_refine_ls_shift/su_mean     0.000
_refine_diff_density_max     0.259
_refine_diff_density_min     -0.293
_refine_ls_extinction_method     none
_refine_ls_extinction_coef     .
loop_
    _atom_type_symbol
    _atom_type_description
    _atom_type_scat_dispersion_real
    _atom_type_scat_dispersion_imag
    _atom_type_scat_source
    'C' 'C' 0.0033 0.0016
                         'International Tables Vol C Tables 4.2.6.8 and 6.1.1.4'
    'H' 'H' 0.0000 0.0000
                         'International Tables Vol C Tables 4.2.6.8 and 6.1.1.4'
    'N' 'N' 0.0061 0.0033
                         'International Tables Vol C Tables 4.2.6.8 and 6.1.1.4'
    'O' 'O' 0.0106 0.0060
                         'International Tables Vol C Tables 4.2.6.8 and 6.1.1.4'
_computing_data_collection     'SMART (Bruker, 2001)'
_computing_cell_refinement     'SAINT (Bruker, 2001)'
_computing_data_reduction     'SAINT (Bruker, 2001)'
_computing_structure_solution     'SHELXS2013 (Sheldrick, 2008)'
_computing_structure_refinement     'SHELXL2013 (Sheldrick, 2008)'
_computing_molecular_graphics     'SHELXTL (Sheldrick, 2008)'
_computing_publication_material     'SHELXTL (Sheldrick, 2008)'
loop_
    _atom_site_type_symbol
    _atom_site_label
    _atom_site_fract_x
    _atom_site_fract_y
    _atom_site_fract_z
    _atom_site_U_iso_or_equiv
    _atom_site_adp_type
    _atom_site_calc_flag
    _atom_site_occupancy
    _atom_site_disorder_assembly
    _atom_site_disorder_group
    O O1 -0.30377(18) 0.27817(16) 0.65560(13) 0.0580(4) Uani d 1 . .
    O O2 -0.32509(18) 0.40158(14) 0.82326(13) 0.0604(4) Uani d 1 . .
    O O3 -0.2973(2) 0.5061(2) 1.05692(18) 0.0752(5) Uani d 1 . .
    H H1 -0.297(4) 0.472(3) 0.980(2) 0.113 Uiso d 1 . .
    H H2 -0.411(3) 0.549(3) 1.091(3) 0.113 Uiso d 1 . .
    O O4 -0.2512(2) 0.16627(17) 0.41923(14) 0.0644(4) Uani d 1 . .
    H H3 -0.255(4) 0.213(3) 0.487(2) 0.087 Uiso d 1 . .
    H H4 -0.177(4) 0.192(3) 0.348(2) 0.113(11) Uiso d 1 . .
    N N1 0.9650(2) -0.16420(18) -0.16937(16) 0.0582(5) Uani d 1 . .
    N N2 0.35792(18) 0.20963(14) 0.37683(13) 0.0390(4) Uani d 1 . .
    C C1 0.8954(3) -0.2281(2) -0.0513(2) 0.0700(7) Uani d 1 . .
    H H1A 0.9321 -0.3238 -0.0414 0.084 Uiso calc 1 . .
    C C2 0.7715(3) -0.1613(2) 0.0583(2) 0.0640(6) Uani d 1 . .
    H H2A 0.7263 -0.2118 0.1387 0.077 Uiso calc 1 . .
    C C3 0.9079(3) -0.0286(2) -0.1783(2) 0.0677(6) Uani d 1 . .
    H H3A 0.9535 0.0193 -0.2605 0.081 Uiso calc 1 . .
    C C4 0.7868(3) 0.0465(2) -0.0755(2) 0.0635(6) Uani d 1 . .
    H H4A 0.7529 0.1421 -0.0888 0.076 Uiso calc 1 . .
    C C5 0.7152(2) -0.01950(17) 0.04765(16) 0.0402(4) Uani d 1 . .
    C C6 0.5871(2) 0.05920(17) 0.16200(16) 0.0392(4) Uani d 1 . .
    C C7 0.4871(2) -0.00366(18) 0.27897(17) 0.0442(4) Uani d 1 . .
    H H7A 0.4963 -0.0981 0.2854 0.053 Uiso calc 1 . .
    C C8 0.3756(2) 0.07283(18) 0.38421(17) 0.0440(4) Uani d 1 . .
    H H8A 0.3111 0.0294 0.4621 0.053 Uiso calc 1 . .
    C C9 0.5631(3) 0.20167(19) 0.15781(18) 0.0501(5) Uani d 1 . .
    H H9A 0.6250 0.2481 0.0809 0.060 Uiso calc 1 . .
    C C10 0.4506(3) 0.27350(18) 0.26465(18) 0.0484(5) Uani d 1 . .
    H H10A 0.4375 0.3683 0.2602 0.058 Uiso calc 1 . .
    C C11 0.2450(2) 0.28855(17) 0.49151(16) 0.0388(4) Uani d 1 . .
    C C12 0.3181(2) 0.37361(19) 0.54246(18) 0.0469(5) Uani d 1 . .
    H H12A 0.4384 0.3802 0.5042 0.056 Uiso calc 1 . .
    C C13 0.2094(3) 0.4484(2) 0.65104(19) 0.0516(5) Uani d 1 . .
    H H13A 0.2568 0.5055 0.6871 0.062 Uiso calc 1 . .
    C C14 0.0297(3) 0.43901(19) 0.70679(18) 0.0469(4) Uani d 1 . .
    H H14A -0.0429 0.4906 0.7795 0.056 Uiso calc 1 . .
    C C15 0.0660(2) 0.27777(17) 0.54661(16) 0.0393(4) Uani d 1 . .
    H H15A 0.0194 0.2200 0.5108 0.047 Uiso calc 1 . .
    C C16 -0.0432(2) 0.35330(17) 0.65519(15) 0.0388(4) Uani d 1 . .
    C C17 -0.2405(2) 0.34373(17) 0.71527(16) 0.0413(4) Uani d 1 . .
loop_
    _atom_site_aniso_label
    _atom_site_aniso_U_11
    _atom_site_aniso_U_22
    _atom_site_aniso_U_33
    _atom_site_aniso_U_12
    _atom_site_aniso_U_13
    _atom_site_aniso_U_23
    O1 0.0458(8) 0.0799(10) 0.0496(7) -0.0242(7) 0.0005(6) -0.0184(7)
    O2 0.0515(8) 0.0625(9) 0.0572(8) -0.0111(7) 0.0101(6) -0.0272(7)
    O3 0.0608(10) 0.0918(13) 0.0733(10) -0.0222(9) -0.0073(8) -0.0201(9)
    O4 0.0642(10) 0.0820(11) 0.0501(8) -0.0358(8) 0.0032(7) -0.0173(7)
    N1 0.0570(10) 0.0578(10) 0.0506(9) -0.0097(8) 0.0010(7) -0.0132(8)
    N2 0.0331(7) 0.0408(8) 0.0408(7) -0.0077(6) -0.0065(6) -0.0044(6)
    C1 0.0842(16) 0.0437(11) 0.0632(13) -0.0089(10) 0.0087(11) -0.0138(10)
    C2 0.0801(15) 0.0448(11) 0.0489(11) -0.0109(10) 0.0079(10) -0.0045(9)
    C3 0.0795(15) 0.0595(13) 0.0436(10) -0.0115(11) 0.0092(10) -0.0007(9)
    C4 0.0781(14) 0.0440(10) 0.0470(11) -0.0038(9) 0.0059(9) -0.0017(9)
    C5 0.0384(9) 0.0431(9) 0.0388(9) -0.0099(7) -0.0086(7) -0.0042(7)
    C6 0.0371(9) 0.0402(9) 0.0388(9) -0.0085(7) -0.0085(7) -0.0023(7)
    C7 0.0495(10) 0.0378(9) 0.0420(9) -0.0125(7) -0.0041(7) -0.0041(7)
    C8 0.0431(9) 0.0430(9) 0.0417(9) -0.0132(7) -0.0028(7) -0.0013(7)
    C9 0.0538(11) 0.0420(10) 0.0438(9) -0.0116(8) 0.0016(8) 0.0008(8)
    C10 0.0528(11) 0.0362(9) 0.0472(10) -0.0093(8) -0.0011(8) -0.0024(8)
    C11 0.0347(9) 0.0409(9) 0.0379(8) -0.0050(7) -0.0074(7) -0.0054(7)
    C12 0.0367(9) 0.0502(10) 0.0546(10) -0.0110(8) -0.0101(8) -0.0090(8)
    C13 0.0538(11) 0.0529(11) 0.0551(10) -0.0166(9) -0.0162(8) -0.0145(9)
    C14 0.0494(10) 0.0452(10) 0.0434(9) -0.0077(8) -0.0076(7) -0.0109(8)
    C15 0.0375(9) 0.0410(9) 0.0396(9) -0.0085(7) -0.0087(7) -0.0076(7)
    C16 0.0389(9) 0.0378(8) 0.0361(8) -0.0048(7) -0.0077(7) -0.0036(7)
    C17 0.0420(9) 0.0383(9) 0.0379(8) -0.0058(7) -0.0035(7) -0.0061(7)
_geom_special_details
;
All e.s.d.'s (except the e.s.d. in the dihedral angle between two l.s. planes)
are estimated using the full covariance matrix. The cell e.s.d.'s are taken
into account individually in the estimation of e.s.d.'s in distances, angles
and torsion angles; correlations between e.s.d.'s in cell parameters are only
used when they are defined by crystal symmetry. An approximate (isotropic)
treatment of cell e.s.d.'s is used for estimating e.s.d.'s involving l.s.
planes.
;
loop_
    _geom_bond_atom_site_label_1
    _geom_bond_atom_site_label_2
    _geom_bond_site_symmetry_2
    _geom_bond_distance
    _geom_bond_publ_flag
    O1 C17 . 1.238(2) ?
    O2 C17 . 1.253(2) ?
    N1 C3 . 1.320(3) ?
    N1 C1 . 1.322(3) ?
    N2 C8 . 1.343(2) ?
    N2 C10 . 1.345(2) ?
    N2 C11 . 1.451(2) ?
    C1 C2 . 1.382(3) ?
    C1 H1A . 0.9300 ?
    C2 C5 . 1.379(3) ?
    C2 H2A . 0.9300 ?
    C3 C4 . 1.367(3) ?
    C3 H3A . 0.9300 ?
    C4 C5 . 1.374(3) ?
    C4 H4A . 0.9300 ?
    C5 C6 . 1.480(2) ?
    C6 C9 . 1.395(2) ?
    C6 C7 . 1.396(2) ?
    C7 C8 . 1.368(2) ?
    C7 H7A . 0.9300 ?
    C8 H8A . 0.9300 ?
    C9 C10 . 1.358(3) ?
    C9 H9A . 0.9300 ?
    C10 H10A . 0.9300 ?
    C11 C12 . 1.383(3) ?
    C11 C15 . 1.384(2) ?
    C12 C13 . 1.378(3) ?
    C12 H12A . 0.9300 ?
    C13 C14 . 1.386(3) ?
    C13 H13A . 0.9300 ?
    C14 C16 . 1.390(3) ?
    C14 H14A . 0.9300 ?
    C15 C16 . 1.382(2) ?
    C15 H15A . 0.9300 ?
    C16 C17 . 1.519(2) ?
    O4 H3 . 0.891(17) ?
    O4 H4 . 0.847(17) ?
    O3 H2 . 0.880(18) ?
    O3 H1 . 0.904(18) ?
loop_
    _geom_angle_atom_site_label_1
    _geom_angle_atom_site_label_2
    _geom_angle_atom_site_label_3
    _geom_angle_site_symmetry_1
    _geom_angle_site_symmetry_3
    _geom_angle
    _geom_angle_publ_flag
    C3 N1 C1 . . 115.64(17) ?
    C8 N2 C10 . . 119.98(15) ?
    C8 N2 C11 . . 120.41(14) ?
    C10 N2 C11 . . 119.57(14) ?
    N1 C1 C2 . . 123.91(19) ?
    N1 C1 H1A . . 118.0 ?
    C2 C1 H1A . . 118.0 ?
    C5 C2 C1 . . 119.65(17) ?
    C5 C2 H2A . . 120.2 ?
    C1 C2 H2A . . 120.2 ?
    N1 C3 C4 . . 124.66(18) ?
    N1 C3 H3A . . 117.7 ?
    C4 C3 H3A . . 117.7 ?
    C3 C4 C5 . . 119.83(18) ?
    C3 C4 H4A . . 120.1 ?
    C5 C4 H4A . . 120.1 ?
    C4 C5 C2 . . 116.29(17) ?
    C4 C5 C6 . . 121.07(16) ?
    C2 C5 C6 . . 122.63(15) ?
    C9 C6 C7 . . 116.72(16) ?
    C9 C6 C5 . . 120.71(15) ?
    C7 C6 C5 . . 122.56(15) ?
    C8 C7 C6 . . 120.38(16) ?
    C8 C7 H7A . . 119.8 ?
    C6 C7 H7A . . 119.8 ?
    N2 C8 C7 . . 121.04(15) ?
    N2 C8 H8A . . 119.5 ?
    C7 C8 H8A . . 119.5 ?
    C10 C9 C6 . . 120.85(16) ?
    C10 C9 H9A . . 119.6 ?
    C6 C9 H9A . . 119.6 ?
    N2 C10 C9 . . 121.01(16) ?
    N2 C10 H10A . . 119.5 ?
    C9 C10 H10A . . 119.5 ?
    C12 C11 C15 . . 121.54(16) ?
    C12 C11 N2 . . 119.25(15) ?
    C15 C11 N2 . . 119.20(15) ?
    C13 C12 C11 . . 118.75(16) ?
    C13 C12 H12A . . 120.6 ?
    C11 C12 H12A . . 120.6 ?
    C12 C13 C14 . . 120.29(17) ?
    C12 C13 H13A . . 119.9 ?
    C14 C13 H13A . . 119.9 ?
    C13 C14 C16 . . 120.73(17) ?
    C13 C14 H14A . . 119.6 ?
    C16 C14 H14A . . 119.6 ?
    C16 C15 C11 . . 119.65(16) ?
    C16 C15 H15A . . 120.2 ?
    C11 C15 H15A . . 120.2 ?
    C15 C16 C14 . . 119.05(16) ?
    C15 C16 C17 . . 120.11(15) ?
    C14 C16 C17 . . 120.83(16) ?
    O1 C17 O2 . . 125.33(17) ?
    O1 C17 C16 . . 117.90(15) ?
    O2 C17 C16 . . 116.75(16) ?
    H3 O4 H4 . . 108(3) ?
    H2 O3 H1 . . 105(3) ?
loop_
    _geom_torsion_atom_site_label_1
    _geom_torsion_atom_site_label_2
    _geom_torsion_atom_site_label_3
    _geom_torsion_atom_site_label_4
    _geom_torsion_site_symmetry_1
    _geom_torsion_site_symmetry_2
    _geom_torsion_site_symmetry_3
    _geom_torsion_site_symmetry_4
    _geom_torsion
    _geom_torsion_publ_flag
    C3 N1 C1 C2 . . . . -0.3(4) ?
    N1 C1 C2 C5 . . . . -0.5(4) ?
    C1 N1 C3 C4 . . . . 0.7(4) ?
    N1 C3 C4 C5 . . . . -0.2(4) ?
    C3 C4 C5 C2 . . . . -0.6(3) ?
    C3 C4 C5 C6 . . . . 178.5(2) ?
    C1 C2 C5 C4 . . . . 0.9(3) ?
    C1 C2 C5 C6 . . . . -178.2(2) ?
    C4 C5 C6 C9 . . . . -12.6(3) ?
    C2 C5 C6 C9 . . . . 166.49(19) ?
    C4 C5 C6 C7 . . . . 168.32(19) ?
    C2 C5 C6 C7 . . . . -12.6(3) ?
    C9 C6 C7 C8 . . . . -1.6(3) ?
    C5 C6 C7 C8 . . . . 177.51(15) ?
    C10 N2 C8 C7 . . . . 0.0(3) ?
    C11 N2 C8 C7 . . . . -177.48(15) ?
    C6 C7 C8 N2 . . . . 0.9(3) ?
    C7 C6 C9 C10 . . . . 1.5(3) ?
    C5 C6 C9 C10 . . . . -177.65(16) ?
    C8 N2 C10 C9 . . . . -0.1(3) ?
    C11 N2 C10 C9 . . . . 177.37(16) ?
    C6 C9 C10 N2 . . . . -0.7(3) ?
    C8 N2 C11 C12 . . . . 127.44(17) ?
    C10 N2 C11 C12 . . . . -50.1(2) ?
    C8 N2 C11 C15 . . . . -53.1(2) ?
    C10 N2 C11 C15 . . . . 129.41(17) ?
    C15 C11 C12 C13 . . . . 0.3(3) ?
    N2 C11 C12 C13 . . . . 179.77(15) ?
    C11 C12 C13 C14 . . . . -0.6(3) ?
    C12 C13 C14 C16 . . . . 0.6(3) ?
    C12 C11 C15 C16 . . . . -0.1(2) ?
    N2 C11 C15 C16 . . . . -179.52(13) ?
    C11 C15 C16 C14 . . . . 0.1(2) ?
    C11 C15 C16 C17 . . . . 179.20(14) ?
    C13 C14 C16 C15 . . . . -0.4(3) ?
    C13 C14 C16 C17 . . . . -179.46(15) ?
    C15 C16 C17 O1 . . . . -7.1(2) ?
    C14 C16 C17 O1 . . . . 171.97(16) ?
    C15 C16 C17 O2 . . . . 171.73(14) ?
    C14 C16 C17 O2 . . . . -9.2(2) ?
loop_
    _geom_hbond_atom_site_label_D
    _geom_hbond_atom_site_label_H
    _geom_hbond_atom_site_label_A
    _geom_hbond_distance_DH
    _geom_hbond_distance_HA
    _geom_hbond_distance_DA
    _geom_hbond_angle_DHA
    O4 H3 O1 0.89(3) 1.84(2) 2.703(2) 163.82(3)
    O3 H1 O2 0.91(2) 1.94(2) 2.843(3) 173.69(4)
_shelx_hkl_checksum     87874
_shelx_hkl_file
;
   0   0   2    0.02    0.03
   0   0   2    0.05    0.07
   0   0  -2    0.05    0.04
   0   0  -2    0.08    0.06
   0   0   3   22.19    0.27
   0   0   3   21.88    0.35
   0   0  -3   22.55    0.44
   0   0  -3   21.68    0.28
   0   0   4   40.80    0.59
   0   0  -4   41.37    0.55
   0   0  -4   40.65    0.57
   0   0   5    2.43    0.16
   0   0  -5    2.23    0.24
   0   0  -5    2.61    0.17
   0   0   6   36.27    0.59
   0   0  -6   36.47    0.58
   0   0  -6   37.10    0.56
   0   0   7    4.60    0.23
   0   0  -7    4.54    0.34
   0   0  -7    4.43    0.16
   0   0  -8   35.35    0.50
   0   0  -8   36.63    0.67
   0   0  -9   92.95    1.68
   0   0  -9   93.43    1.32
   0   0  -9   91.74    1.19
   0   0 -10   20.58    0.34
   0   0 -10   20.09    0.41
   0   0 -10   20.16    0.54
   0   0 -11    7.38    0.26
   0   0 -11    7.38    0.54
   0   0 -11    7.26    0.19
   0   0 -12    0.17    0.21
   0   1 -12    0.44    0.40
   0   1 -11    0.18    0.21
   0   1 -10    2.00    0.25
   0   1 -10    1.37    0.11
   0   1 -10    1.42    0.07
   0   1  -9   17.90    0.49
   0   1  -9   17.41    0.29
   0   1  -9   17.46    0.25
   0   1  -8   35.32    0.48
   0   1  -8   35.89    0.52
   0   1  -8   34.12    0.68
   0   1  -7   13.87    0.50
   0   1  -7   13.82    0.19
   0   1  -7   13.58    0.27
   0   1  -6    0.06    0.04
   0   1  -6    0.02    0.08
   0   1  -6   -0.10    0.11
   0   1  -5   29.26    0.50
   0   1  -5   28.18    0.36
   0   1  -5   29.14    0.35
   0   1  -4  330.82    4.56
   0   1  -4  335.96    4.04
   0   1  -4  325.81    3.86
   0  -1   4  326.04    4.39
   0   1  -3   27.16    0.44
   0   1  -3   27.15    0.28
   0   1  -3   27.08    0.29
   0  -1   3   26.85    0.44
   0   1  -2  134.49    1.34
   0   1  -2  141.04    1.39
   0   1  -2  140.18    1.82
   0  -1   2  139.21    1.70
   0   1  -1  206.91    2.19
   0   1  -1  213.38    2.51
   0  -1   1  206.73    2.17
   0   1   2   32.58    0.41
   0   1   2   33.46    0.39
   0  -1  -2   33.42    0.38
   0  -1  -2   32.81    0.42
   0   1   3  129.38    1.54
   0   1   3  130.88    1.52
   0  -1  -3  131.87    1.55
   0  -1  -3  128.07    1.59
   0   1   4   35.46    0.45
   0   1   4   35.08    0.49
   0  -1  -4   35.69    0.48
   0  -1  -4   35.66    0.47
   0   1   5   62.74    0.85
   0   1   5   64.17    0.78
   0  -1  -5   64.01    0.84
   0  -1  -5   63.62    0.79
   0   1   6   72.96    1.02
   0  -1  -6   72.81    1.09
   0  -1  -6   73.60    0.94
   0   1   7   57.62    1.00
   0  -1  -7   58.75    0.88
   0  -1  -7   59.18    0.81
   0   1   8   51.23    0.86
   0  -1  -8   52.29    0.90
   0  -1  -8   53.07    0.86
   0  -1  -9   24.50    0.55
   0  -1  -9   24.11    0.67
   0  -1 -10    1.26    0.14
   0  -1 -10    1.60    0.21
   0  -1 -10    1.39    0.15
   0  -1 -11    1.04    0.34
   0  -1 -11    0.75    0.13
   0  -1 -11    0.78    0.13
   0  -1 -12    3.70    0.27
   0  -1 -12    4.67    0.31
   0   2 -12    0.49    0.28
   0   2 -11   -0.08    0.21
   0   2 -10    0.13    0.21
   0   2  -9    2.65    0.28
   0   2  -8    1.03    0.35
   0   2  -7   23.49    0.24
   0   2  -7   25.09    0.54
   0   2  -6    9.14    0.29
   0   2  -6    8.09    0.09
   0   2  -5  128.09    1.78
   0   2  -4  146.07    2.10
   0   2  -3   72.19    1.11
   0   2  -2  439.27    5.86
   0   2  -2  428.13    5.15
   0  -2   2  451.67    5.45
   0   2  -1 3240.03   54.57
   0  -2   1 3205.25   54.04
   0   2   0   14.36    0.22
   0  -2   0   14.54    0.23
   0   2   1  151.03    1.76
   0  -2  -1  150.01    1.76
   0   2   2   49.78    0.54
   0   2   2   47.94    0.65
   0  -2  -2   49.73    0.86
   0   2   3    3.94    0.31
   0   2   3    3.84    0.10
   0  -2  -3    3.68    0.21
   0   2   4  308.33    3.89
   0   2   4  307.13    3.95
   0  -2  -4  288.85    3.75
   0  -2  -4  305.73    3.89
   0   2   5  158.15    1.97
   0   2   5  156.13    1.98
   0  -2  -5  160.43    2.00
   0  -2  -5  156.07    2.13
   0   2   6    1.53    0.16
   0   2   6    1.28    0.12
   0  -2  -6    1.40    0.19
   0  -2  -6    1.60    0.18
   0   2   7   29.27    0.50
   0  -2  -7   29.93    0.60
   0  -2  -7   30.42    0.72
   0   2   8   45.59    0.75
   0  -2  -8   49.09    0.77
   0  -2  -8   48.83    0.77
   0  -2  -9    7.30    0.27
   0  -2  -9    7.44    0.27
   0  -2 -10   13.11    0.34
   0  -2 -10   13.41    0.38
   0  -2 -11    0.26    0.26
   0  -2 -11    0.88    0.28
   0  -2 -12    3.88    0.27
   0  -2 -12    3.74    0.33
   0  -2 -12    3.94    0.33
   0   3 -12    0.14    0.43
   0   3 -11    3.29    0.38
   0   3 -10    2.03    0.31
   0   3  -9   -0.06    0.31
   0   3  -8    0.18    0.20
   0   3  -7    0.30    0.19
   0   3  -6    3.54    0.38
   0   3  -5  155.91    2.23
   0   3  -4    0.52    0.15
   0   3  -3    0.27    0.04
   0   3  -3    0.38    0.14
   0  -3   3    0.39    0.04
   0   3  -2  149.76    1.95
   0   3  -2  151.40    1.66
   0  -3   2  153.78    1.71
   0   3  -1  528.47    6.79
   0  -3   1  520.71    6.74
   0   3   0   15.93    0.29
   0  -3   0   16.26    0.31
   0   3   1   10.81    0.28
   0  -3  -1   10.81    0.46
   0   3   2    5.01    0.22
   0  -3  -2    5.09    0.24
   0   3   3   -0.01    0.04
   0   3   3    0.04    0.09
   0  -3  -3    0.03    0.10
   0   3   4  377.04    4.97
   0   3   4  380.88    4.93
   0  -3  -4  370.03    4.91
   0   3   5    5.62    0.20
   0   3   5    6.24    0.23
   0  -3  -5    5.85    0.26
   0   3   6   19.39    0.32
   0   3   6   19.78    0.57
   0  -3  -6   19.72    0.45
   0   3   7    2.16    0.14
   0   3   7    2.60    0.21
   0  -3  -7    1.87    0.41
   0   3   8    7.49    0.23
   0  -3  -8    8.15    0.33
   0   3   9    0.15    0.12
   0  -3  -9    0.02    0.11
   0  -3  -9    0.07    0.15
   0  -3 -10    5.61    0.43
   0  -3 -11    5.94    0.29
   0  -3 -12    0.35    0.18
   0   4 -11    0.96    0.53
   0   4 -10    3.91    0.39
   0   4  -9    4.74    0.37
   0   4  -8    1.15    0.42
   0   4  -7    4.53    0.31
   0   4  -6    1.88    0.24
   0   4  -5   15.03    0.55
   0   4  -4    8.06    0.28
   0  -4   4    6.87    0.09
   0   4  -3    1.54    0.17
   0   4  -3    1.44    0.06
   0  -4   3    1.48    0.10
   0   4  -2   62.29    0.88
   0   4  -2   62.42    0.70
   0  -4   2   62.90    0.74
   0   4  -1   20.78    0.40
   0  -4   1   20.47    0.32
   0   4   0  188.44    2.44
   0  -4   0  187.07    2.32
   0   4   1   47.39    0.65
   0  -4  -1   46.97    0.67
   0   4   2    2.11    0.18
   0  -4  -2    2.02    0.20
   0   4   3  243.96    3.34
   0  -4  -3  236.28    3.10
   0   4   4   19.04    0.40
   0   4   4   19.05    0.30
   0  -4  -4   19.05    0.43
   0   4   5    8.25    0.16
   0   4   5    8.57    0.48
   0  -4  -5    8.49    0.34
   0   4   6    2.88    0.25
   0   4   6    2.83    0.11
   0  -4  -6    2.98    0.29
   0   4   7   17.52    0.38
   0   4   7   18.65    0.45
   0  -4  -7   18.32    0.50
   0   4   8   -0.08    0.09
   0   4   8    0.04    0.14
   0  -4  -8    0.06    0.17
   0   4   9    2.94    0.17
   0  -4  -9    3.23    0.28
   0  -4 -10    0.28    0.20
   0  -4 -11    3.00    0.28
   0  -4 -12    0.16    0.20
   0   5 -10    5.09    0.67
   0   5  -9    0.41    0.27
   0   5  -8    0.30    0.24
   0   5  -7    2.97    0.31
   0   5  -6    2.77    0.27
   0   5  -5    8.28    0.33
   0   5  -4   10.75    0.49
   0  -5   4    9.73    0.14
   0   5  -3   25.95    0.50
   0   5  -3   26.32    0.40
   0  -5   3   26.64    0.42
   0   5  -2    4.54    0.20
   0   5  -2    4.47    0.21
   0  -5   2    4.25    0.16
   0   5  -1   44.26    0.58
   0  -5   1   43.29    0.60
   0   5   0   92.50    1.17
   0  -5   0   92.09    1.21
   0   5   1   14.42    0.32
   0  -5  -1   14.92    0.53
   0   5   2   34.78    0.57
   0  -5  -2   34.93    0.60
   0   5   3    6.38    0.28
   0  -5  -3    6.48    0.31
   0   5   4   10.77    0.21
   0   5   4   10.91    0.35
   0  -5  -4   10.80    0.39
   0   5   5   23.32    0.31
   0   5   5   23.97    0.76
   0  -5  -5   23.20    0.58
   0   5   6    0.75    0.23
   0   5   6    0.77    0.08
   0  -5  -6    0.63    0.45
   0   5   7   13.26    0.42
   0   5   7   12.44    0.24
   0  -5  -7   12.88    0.47
   0   5   8   15.32    0.43
   0   5   8   14.71    0.36
   0  -5  -8   15.63    0.48
   0   5   9   23.23    0.52
   0  -5  -9   24.70    0.61
   0  -5 -10    2.09    0.30
   0  -5 -11    0.12    0.21
   0  -5 -12   -0.01    0.30
   0   6 -10    0.59    0.54
   0   6  -9    0.10    0.26
   0   6  -8    0.35    0.27
   0   6  -7    2.71    0.50
   0   6  -6    0.52    0.23
   0   6  -5   38.72    0.78
   0  -6   5   35.75    0.38
   0  -6   5   34.69    0.38
   0   6  -4    0.35    0.26
   0   6  -4   -0.01    0.05
   0  -6   4    0.17    0.09
   0   6  -3   17.60    0.28
   0   6  -3   17.75    0.42
   0  -6   3   17.03    0.29
   0   6  -2    1.55    0.13
   0   6  -2    1.50    0.17
   0  -6   2    1.95    0.16
   0   6  -1   82.40    1.22
   0  -6   1   81.65    1.11
   0   6   0   20.44    0.54
   0  -6   0   20.50    0.43
   0   6   1    1.77    0.33
   0  -6  -1    1.68    0.23
   0   6   2   27.85    0.53
   0  -6  -2   28.39    0.59
   0   6   3    1.20    0.23
   0  -6  -3    1.29    0.27
   0   6   4    5.35    0.33
   0  -6  -4    5.15    0.38
   0   6   5   30.34    0.65
   0   6   5   28.67    0.43
   0  -6  -5   30.48    0.73
   0   6   6   26.72    0.61
   0   6   6   25.68    0.41
   0  -6  -6   27.38    0.69
   0   6   7    0.19    0.19
   0   6   7    0.06    0.10
   0  -6  -7   -0.06    0.22
   0   6   8    8.46    0.38
   0   6   8    7.68    0.19
   0  -6  -8    8.14    0.69
   0   6   9    3.88    0.23
   0  -6  -9    4.40    0.38
   0  -6 -10    0.04    0.35
   0  -6 -11    0.02    0.21
   0   7  -9    0.39    0.31
   0   7  -8    0.34    0.28
   0   7  -7    6.02    0.62
   0   7  -6    3.14    0.34
   0   7  -5   45.06    0.94
   0  -7   5   42.57    0.50
   0   7  -4   14.27    0.45
   0  -7   4   14.02    0.31
   0   7  -3    0.89    0.18
   0   7  -3    0.83    0.20
   0  -7   3    0.83    0.13
   0   7  -2    0.25    0.12
   0   7  -2    0.21    0.14
   0  -7   2    0.38    0.23
   0   7  -1    0.39    0.14
   0  -7   1    0.47    0.17
   0   7   0    0.48    0.17
   0  -7   0    0.42    0.20
   0   7   1   15.92    0.41
   0  -7  -1   15.99    0.46
   0   7   2    7.16    0.33
   0  -7  -2    7.25    0.38
   0   7   3    2.10    0.28
   0  -7  -3    2.09    0.33
   0   7   4  302.34    4.74
   0  -7  -4  300.87    4.49
   0   7   5    6.39    0.19
   0   7   5    6.85    0.39
   0  -7  -5    6.83    0.46
   0   7   6    3.48    0.15
   0   7   6    3.61    0.32
   0  -7  -6    3.72    0.38
   0   7   7    0.96    0.27
   0   7   7    1.08    0.08
   0  -7  -7    0.74    0.53
   0   7   8    3.61    0.33
   0   7   8    2.66    0.11
   0  -7  -8    3.19    0.38
   0   7   9    0.58    0.14
   0  -7  -9    0.01    0.30
   0  -7 -10    0.01    0.22
   0  -7 -11   -0.01    0.23
   0   8  -9    0.20    0.32
   0   8  -8    0.29    0.30
   0   8  -7    0.19    0.26
   0   8  -6   15.86    0.58
   0   8  -5    6.63    0.58
   0  -8   5    5.50    0.12
   0   8  -4    4.71    0.32
   0  -8   4    4.67    0.23
   0   8  -3   13.74    0.43
   0   8  -3   15.27    0.29
   0  -8   3   14.10    0.42
   0   8  -2    0.68    0.14
   0   8  -2    0.93    0.29
   0  -8   2    0.71    0.16
   0   8  -1    1.63    0.18
   0   8  -1    1.59    0.18
   0  -8   1    1.65    0.22
   0   8   0    2.32    0.35
   0  -8   0    1.81    0.26
   0   8   1    0.10    0.27
   0  -8  -1    0.03    0.19
   0   8   2   10.08    0.58
   0  -8  -2   10.54    0.45
   0   8   3   42.06    0.82
   0  -8  -3   43.40    0.91
   0   8   4   37.31    0.79
   0  -8  -4   36.70    1.24
   0   8   5    0.33    0.20
   0   8   5   -0.01    0.08
   0  -8  -5    0.10    0.24
   0   8   6    2.83    0.09
   0   8   6    3.56    0.55
   0  -8  -6    3.42    0.40
   0   8   7    0.88    0.27
   0   8   7    0.58    0.06
   0  -8  -7    0.71    0.32
   0   8   8    2.66    0.32
   0  -8  -8    0.00    0.37
   0  -8  -9    0.00    0.38
   0  -8 -10    3.62    0.47
   0   9  -8    0.40    0.52
   0   9  -7    0.23    0.28
   0   9  -6    0.47    0.27
   0   9  -5    0.40    0.23
   0  -9   5    0.13    0.10
   0   9  -4    2.04    0.28
   0  -9   4    1.61    0.20
   0   9  -3    2.93    0.43
   0  -9   3    3.18    0.29
   0   9  -2    1.24    0.16
   0   9  -2    1.25    0.21
   0  -9   2    1.12    0.18
   0   9  -1    4.90    0.37
   0   9  -1    4.53    0.36
   0  -9   1    4.71    0.27
   0   9   0   10.79    0.31
   0   9   0   11.74    0.35
   0  -9   0   11.84    0.61
   0   9   1    6.14    0.30
   0  -9  -1    6.19    0.36
   0   9   2   29.81    0.64
   0  -9  -2   29.68    0.98
   0   9   3   79.49    1.34
   0  -9  -3   81.93    1.45
   0   9   4    4.96    0.37
   0  -9  -4    5.08    0.43
   0   9   5    0.18    0.51
   0  -9  -5    2.42    0.38
   0   9   6    0.00    0.04
   0   9   6    0.13    0.20
   0  -9  -6    0.17    0.24
   0   9   7    0.71    0.28
   0  -9  -7   -0.01    0.33
   0   9   8    0.11    0.25
   0  -9  -8    0.00    0.51
   0  -9  -9    5.21    0.55
   0  10  -6    0.48    0.46
   0  10  -5    0.39    0.26
   0  10  -4    0.08    0.35
   0 -10   4    0.20    0.10
   0  10  -3    0.18    0.17
   0 -10   3   -0.01    0.11
   0  10  -2    0.18    0.30
   0  10  -2    0.29    0.13
   0 -10   2    0.27    0.16
   0  10  -1    2.43    0.21
   0  10  -1    2.57    0.23
   0 -10   1    2.37    0.25
   0  10   0    1.46    0.22
   0  10   0    1.33    0.29
   0 -10   0    1.75    0.27
   0  10   1    1.01    0.16
   0  10   1    0.72    0.38
   0 -10  -1    0.89    0.45
   0  10   2    0.72    0.40
   0 -10  -2    0.87    0.30
   0  10   3   22.44    0.85
   0 -10  -3   22.74    0.70
   0  10   4    1.58    0.30
   0 -10  -4    2.22    0.39
   0  10   5    0.68    0.29
   0 -10  -5    0.48    0.58
   0  10   6    0.07    0.24
   0 -10  -6    0.09    0.30
   0  10   7    2.17    0.35
   0 -10  -7   -0.04    0.44
   0 -10  -8   20.30    0.84
   0  11  -5    2.72    0.37
   0  11  -4    5.54    0.40
   0  11  -3   -0.12    0.31
   0  11  -2    2.17    0.27
   0 -11   2    2.51    0.23
   0  11  -1    4.17    0.41
   0 -11   1    4.21    0.30
   0  11   0    5.21    0.28
   0  11   0    5.63    0.30
   0 -11   0    5.78    0.56
   0  11   1   19.32    0.47
   0  11   1   21.27    0.55
   0 -11  -1   21.24    0.64
   0  11   2    0.18    0.18
   0  11   2   -0.01    0.21
   0 -11  -2    0.36    0.43
   0  11   3    5.22    0.29
   0  11   3    6.76    0.40
   0 -11  -3    6.86    0.48
   0  11   4    0.69    0.29
   0 -11  -4    0.69    0.36
   0  11   5    1.04    0.33
   0 -11  -5    1.34    0.41
   0  11   6    0.20    0.31
   0 -11  -6    0.86    0.40
   0 -11  -7    1.74    0.51
   0  12  -2    0.40    0.34
   0 -12   2    0.44    0.19
   0  12  -1   -0.04    0.15
   0 -12   1   -0.01    0.17
   0  12   0    0.47    0.18
   0 -12   0    0.27    0.25
   0  12   1    6.56    0.29
   0 -12  -1    7.17    0.71
   0  12   2    7.26    0.38
   0 -12  -2    9.09    0.53
   0  12   3    1.45    0.36
   0 -12  -3    6.34    0.47
   0  12   4   -0.05    0.34
   0 -12  -4    4.86    0.46
   1 -12  -2    0.78    0.34
   1 -12  -1    2.95    0.63
   1 -12   0    0.50    0.26
  -1  12   0    0.26    0.15
   1 -12   1    0.38    0.34
  -1  12  -1    0.10    0.15
   1 -11  -5    0.78    0.40
   1 -11  -4    0.89    0.38
   1 -11  -3    4.92    0.46
   1 -11  -2   -0.06    0.41
   1 -11  -1   10.48    0.48
  -1  11   1    9.23    0.36
   1 -11   0    2.42    0.31
  -1  11   0    2.45    0.29
   1 -11   1    0.20    0.20
  -1  11  -1    0.21    0.24
   1 -11   2    0.09    0.28
  -1  11  -2    0.15    0.17
   1 -11   3    0.10    0.22
  -1  11  -3    0.01    0.17
  -1  11  -4   -0.01    0.17
   1 -10  -7    0.01    0.28
   1 -10  -6   -0.09    0.31
   1 -10  -5    1.31    0.65
   1 -10  -4    5.79    0.77
   1 -10  -3   -0.05    0.41
   1 -10  -2    0.01    0.21
  -1  10   2   -0.02    0.06
   1 -10  -1    0.35    0.25
  -1  10   1    0.34    0.11
   1 -10   0   13.81    0.69
  -1  10   0   13.10    0.34
   1 -10   1    5.78    0.32
  -1  10  -1    5.17    0.26
   1 -10   2    3.30    0.25
  -1  10  -2    3.26    0.25
   1 -10   3    0.21    0.14
  -1  10  -3    0.29    0.28
   1 -10   4    0.22    0.19
  -1  10  -4    0.51    0.21
  -1  10  -5   10.07    0.47
  -1  10  -6    0.03    0.21
   1  -9  -8    5.72    0.89
   1  -9  -7   -0.01    0.25
   1  -9  -6    0.08    0.28
   1  -9  -5   11.13    0.57
   1  -9  -4    3.15    0.40
   1  -9  -3    0.40    0.20
  -1   9   3   -0.02    0.04
   1  -9  -2    2.85    0.34
  -1   9   2    2.79    0.17
   1  -9  -1    1.91    0.29
  -1   9   1    1.78    0.13
   1  -9   0    2.68    0.27
  -1   9   0    2.65    0.25
   1  -9   1   10.98    0.38
  -1   9  -1   11.32    0.44
   1  -9   2    0.20    0.15
  -1   9  -2    0.25    0.15
   1  -9   3    0.09    0.12
  -1   9  -3    0.09    0.16
   1  -9   4    0.12    0.10
  -1   9  -4    0.24    0.19
   1  -9   5    1.34    0.10
   1  -9   5    1.32    0.15
  -1   9  -5    1.53    0.27
  -1   9  -6    0.48    0.43
  -1   9  -7    0.15    0.25
  -1   9  -8    0.51    0.51
   1  -8  -9   -0.01    0.42
   1  -8  -8    0.01    0.25
   1  -8  -7    0.01    0.25
   1  -8  -6    0.71    0.57
   1  -8  -5    5.53    0.45
   1  -8  -4    4.76    0.41
  -1   8   3    0.19    0.19
  -1   8   3   -0.02    0.02
   1  -8  -2    4.59    0.36
  -1   8   2    4.06    0.17
   1  -8  -1    0.77    0.43
  -1   8   1    1.24    0.15
  -1   8   1   -0.01    0.21
   1  -8   0    0.79    0.22
  -1   8   0    0.57    0.11
   1  -8   1    7.09    0.46
  -1   8  -1    6.84    0.23
   1  -8   2    1.53    0.18
  -1   8  -2    1.51    0.29
   1  -8   3    0.28    0.20
  -1   8  -3    0.37    0.17
   1  -8   4    0.10    0.09
  -1   8  -4    0.24    0.28
   1  -8   5    3.00    0.15
   1  -8   5    3.02    0.11
  -1   8  -5    3.76    0.31
  -1   8  -6   15.69    0.57
  -1   8  -7    0.13    0.24
  -1   8  -8    0.04    0.24
  -1   8  -9    1.00    0.37
   1  -7 -10   -0.03    0.26
   1  -7  -9    0.00    0.21
   1  -7  -8    4.92    0.43
   1  -7  -7    2.11    0.37
   1  -7  -6    8.67    0.47
   1  -7  -5    0.83    0.31
   1  -7  -4   32.29    0.80
   1  -7  -3   30.04    1.09
  -1   7   3   29.29    0.67
   1  -7  -2   10.69    0.70
  -1   7   2    9.88    0.17
  -1   7   2   10.78    0.39
   1  -7  -1    0.21    0.20
  -1   7   1    0.17    0.18
  -1   7   1    0.14    0.07
   1  -7   0   12.99    0.40
  -1   7   0   12.74    0.34
   1  -7   1    2.62    0.40
  -1   7  -1    2.96    0.16
   1  -7   2    4.05    0.35
  -1   7  -2    4.04    0.21
   1  -7   3    3.66    0.18
  -1   7  -3    3.94    0.23
   1  -7   4    2.08    0.20
  -1   7  -4    2.03    0.24
   1  -7   5   25.11    0.33
  -1   7  -5   27.63    0.66
  -1   7  -6   27.13    0.72
  -1   7  -7    4.60    0.38
  -1   7  -8   -0.10    0.24
  -1   7  -9    3.54    0.42
  -1   7 -10    0.58    0.35
   1  -6 -11    0.06    0.25
   1  -6 -10    0.02    0.22
   1  -6  -9    4.13    0.39
   1  -6  -8    0.29    0.27
   1  -6  -7   13.31    0.52
   1  -6  -6    0.07    0.38
   1  -6  -5    2.66    0.34
   1  -6  -4   42.79    0.86
  -1   6   4   41.32    0.80
   1  -6  -3   17.93    0.54
  -1   6   3   18.76    0.49
   1  -6  -2   14.48    0.45
  -1   6   2   14.57    0.41
   1  -6  -1    8.27    0.35
  -1   6   1    8.37    0.16
  -1   6   1    8.84    0.32
   1  -6   0    1.78    0.22
  -1   6   0    1.66    0.11
  -1   6   0    1.60    0.19
   1  -6   1    0.27    0.16
  -1   6  -1    0.34    0.10
   1  -6   2    0.17    0.21
  -1   6  -2    0.09    0.11
   1  -6   3   23.10    0.38
  -1   6  -3   23.92    0.48
   1  -6   4   11.57    0.22
  -1   6  -4   12.56    0.38
   1  -6   5  168.60    2.06
  -1   6  -5  174.31    2.75
  -1   6  -6    8.30    0.40
  -1   6  -7   -0.08    0.21
  -1   6  -8    0.77    0.28
  -1   6  -9   -0.14    0.26
  -1   6 -10    0.32    0.31
   1  -5 -11    0.09    0.22
   1  -5 -10    4.22    0.36
   1  -5  -9    5.50    0.61
   1  -5  -8   13.16    0.48
   1  -5  -7    0.72    0.44
   1  -5  -6    4.05    0.35
   1  -5  -5    0.11    0.21
   1  -5  -4   26.82    0.60
  -1   5   4   25.26    0.24
  -1   5   4   22.61    0.53
   1  -5  -3   24.92    0.54
  -1   5   3   25.30    0.53
  -1   5   3   24.77    0.24
   1  -5  -2   10.39    0.34
  -1   5   2   10.34    0.32
   1  -5  -1    5.22    0.25
  -1   5   1    5.31    0.15
  -1   5   1    4.82    0.23
   1  -5   0   19.59    0.38
  -1   5   0   20.52    0.37
  -1   5   0   19.98    0.30
   1  -5   1   72.47    0.96
  -1   5  -1   73.64    0.98
   1  -5   2   46.57    0.76
  -1   5  -2   45.26    0.68
   1  -5   3   49.42    0.62
  -1   5  -3   49.38    0.78
   1  -5   4   22.39    0.36
  -1   5  -4   22.64    0.48
   1  -5   5    3.08    0.04
  -1   5  -5    3.09    0.26
  -1   5  -6    0.73    0.22
  -1   5  -7    0.22    0.21
  -1   5  -8    1.04    0.44
  -1   5  -9    0.05    0.23
  -1   5 -10    8.56    0.80
  -1   5 -11    0.48    0.33
   1  -4 -11    7.99    0.38
   1  -4 -10    4.03    0.33
   1  -4  -9    2.93    0.30
   1  -4  -8   13.49    0.68
   1  -4  -7    3.77    0.31
   1  -4  -6    0.09    0.33
   1  -4  -5   60.36    0.98
   1  -4  -4   -0.15    0.25
  -1   4   4   -0.01    0.03
   1  -4  -3  163.57    2.17
  -1   4   3  165.62    2.16
  -1   4   3  164.16    1.72
   1  -4  -2   43.60    0.67
  -1   4   2   44.22    0.66
   1  -4  -1   39.63    0.59
  -1   4   1   40.39    0.59
   1  -4   0   50.98    0.69
  -1   4   0   52.64    0.69
  -1   4   0   49.44    0.66
   1  -4   1   54.13    0.81
  -1   4  -1   53.25    0.70
   1  -4   2  202.54    2.44
  -1   4  -2  201.16    2.78
   1  -4   3  424.36    5.40
  -1   4  -3  427.35    6.05
   1  -4   4  103.19    1.15
  -1   4  -4  101.13    1.63
  -1   4  -5   12.91    0.37
  -1   4  -6    0.09    0.16
  -1   4  -7    4.33    0.31
  -1   4  -8    1.18    0.27
  -1   4  -9   -0.21    0.24
  -1   4 -10    4.90    0.41
  -1   4 -11    0.08    0.25
   1  -3 -12    1.05    0.19
   1  -3 -12    0.07    0.36
   1  -3 -11    4.11    0.28
   1  -3 -11    3.90    0.25
   1  -3 -10    1.73    0.24
   1  -3 -10    1.75    0.16
   1  -3  -9    3.47    0.17
   1  -3  -9    3.92    0.28
   1  -3  -8    3.91    0.16
   1  -3  -8    3.90    0.27
   1  -3  -7    6.74    0.33
   1  -3  -7    6.48    0.17
   1  -3  -6   13.87    0.40
   1  -3  -6   12.87    0.22
   1  -3  -5    0.46    0.18
   1  -3  -4   25.57    0.47
   1  -3  -3  247.44    3.20
   1  -3  -2    0.39    0.13
  -1   3   2   -0.06    0.12
  -1   3   1    0.10    0.10
  -1   3   1   -0.02    0.01
   1  -3   0   45.43    0.75
  -1   3   0   43.16    0.50
   1  -3   1  441.91    5.67
  -1   3  -1  454.68    6.01
   1  -3   2   75.38    0.91
  -1   3  -2   75.71    1.00
   1  -3   3   25.29    0.28
  -1   3  -3   25.93    0.56
   1  -3   4  417.11    4.89
   1  -3   4  393.80    4.62
  -1   3  -4  405.69    5.74
  -1   3  -5   18.11    0.55
  -1   3  -6   -0.09    0.15
  -1   3  -7   11.08    0.56
  -1   3  -8    0.43    0.22
  -1   3 -10    1.53    0.31
  -1   3 -11    0.22    0.42
  -1   3 -12    0.26    0.28
   1  -2 -12    2.20    0.20
   1  -2 -12    2.40    0.22
   1  -2 -12    2.47    0.22
   1  -2 -11    1.77    0.20
   1  -2 -11    1.74    0.18
   1  -2 -11    2.00    0.20
   1  -2 -10    0.16    0.13
   1  -2 -10    0.14    0.13
   1  -2 -10    0.14    0.15
   1  -2  -9   28.21    0.54
   1  -2  -9   26.82    0.50
   1  -2  -8    7.67    0.29
   1  -2  -8    7.31    0.23
   1  -2  -7   29.38    0.54
   1  -2  -7   28.62    0.55
   1  -2  -6    2.44    0.12
   1  -2  -6    2.98    0.36
   1  -2  -5    9.13    0.28
   1  -2  -5    9.60    0.18
   1  -2  -4  599.30    7.99
   1  -2  -4  573.14    7.87
   1  -2  -3  145.93    1.82
   1  -2  -3  151.29    1.68
   1  -2  -2  136.15    1.86
   1  -2  -1   14.21    0.31
   1  -2   0    2.20    0.27
  -1   2   0    1.97    0.06
   1  -2   1  447.02    5.80
   1  -2   1  439.95    5.53
  -1   2  -1  438.63    5.68
   1  -2   2 1071.59   15.26
   1  -2   2 1034.79   14.46
   1  -2   2 1037.64   15.32
  -1   2  -2 1039.54   15.28
   1  -2   3   11.07    0.29
   1  -2   3   11.35    0.15
  -1   2  -3   11.43    0.40
   1  -2   4  179.83    2.44
  -1   2  -4  177.68    2.38
   1  -2   5    6.27    0.39
  -1   2  -5    6.33    0.25
   1  -2   6   23.90    0.50
  -1   2  -6   23.69    0.49
   1  -2   7    3.60    0.26
  -1   2  -7    4.03    0.26
  -1   2  -8    0.32    0.31
  -1   2  -9    0.04    0.18
  -1   2 -10    0.38    0.39
  -1   2 -11    0.23    0.24
  -1   2 -12    0.34    0.44
   1  -1 -12    0.33    0.25
   1  -1 -12    0.22    0.11
   1  -1 -12   -0.13    0.10
   1  -1 -11   -0.03    0.09
   1  -1 -11   -0.04    0.10
   1  -1 -11    0.04    0.13
   1  -1 -10    6.13    0.40
   1  -1 -10    6.49    0.33
   1  -1 -10    6.54    0.24
   1  -1  -9    0.56    0.15
   1  -1  -9    0.56    0.15
   1  -1  -9    0.72    0.20
   1  -1  -8   10.81    0.30
   1  -1  -8   11.15    0.28
   1  -1  -8   11.22    0.30
   1  -1  -7  106.92    1.43
   1  -1  -7  105.55    1.48
   1  -1  -6    5.18    0.18
   1  -1  -6    5.20    0.22
   1  -1  -5    6.47    0.20
   1  -1  -5    6.14    0.24
   1  -1  -4  190.38    2.43
   1  -1  -4  192.76    2.37
   1  -1  -3   49.65    0.58
   1  -1  -3   48.87    0.64
   1  -1  -2   39.27    0.43
   1  -1  -2   39.01    0.54
   1  -1   0   28.35    0.37
   1  -1   0   28.26    0.32
   1  -1   1    1.29    0.07
   1  -1   1    1.22    0.10
  -1   1  -1    1.28    0.08
  -1   1  -1    1.22    0.09
   1  -1   2 1602.73   24.75
  -1   1  -2 1537.07   23.04
  -1   1  -2 1605.37   24.72
   1  -1   3  501.33    6.84
  -1   1  -3  499.30    6.78
  -1   1  -3  493.55    6.08
   1  -1   4    8.48    0.38
  -1   1  -4    8.70    0.25
  -1   1  -4    8.35    0.11
   1  -1   5    0.53    0.15
  -1   1  -5    0.52    0.05
  -1   1  -5    0.72    0.14
   1  -1   6    0.42    0.16
  -1   1  -6    0.44    0.06
  -1   1  -6    0.28    0.25
   1  -1   7    5.10    0.27
  -1   1  -7    5.47    0.09
  -1   1  -7    5.47    0.27
   1  -1   8   16.29    0.45
  -1   1  -8   16.15    0.20
  -1   1  -8   15.86    0.20
  -1   1  -8   16.61    0.44
   1  -1   9    8.11    0.37
  -1   1  -9    7.88    0.15
  -1   1  -9    7.74    0.12
  -1   1  -9    8.55    0.36
  -1   1 -10    4.23    0.32
  -1   1 -10    3.75    0.07
  -1   1 -10    3.57    0.08
  -1   1 -11    0.35    0.38
  -1   1 -12    0.78    0.28
   1   0 -12    0.39    0.22
   1   0 -11    2.51    0.25
   1   0 -11    2.14    0.14
   1   0 -11    2.33    0.15
   1   0 -10   10.58    0.53
   1   0 -10   10.19    0.24
   1   0 -10   10.13    0.35
   1   0  -9    8.45    0.32
   1   0  -9    8.68    0.23
   1   0  -9    8.70    0.30
   1   0  -8   30.34    0.48
   1   0  -8   29.55    0.56
   1   0  -8   30.24    0.59
   1   0  -7   18.96    0.40
   1   0  -7   19.16    0.33
   1   0  -7   19.13    0.34
   1   0  -6   18.72    0.46
   1   0  -6   19.00    0.38
   1   0  -6   19.43    0.43
   1   0  -5  164.61    2.07
   1   0  -5  164.59    1.98
   1   0  -5  160.05    2.11
   1   0  -4    9.21    0.29
   1   0  -4    8.72    0.18
   1   0  -4    8.54    0.18
   1   0  -3  199.81    2.45
   1   0  -3  203.27    2.53
   1   0  -2    4.65    0.14
   1   0  -1  164.30    1.90
  -1   0   1  164.43    1.92
   1   0   1  122.87    1.38
   1   0   1  122.35    1.37
  -1   0  -1  121.84    1.31
   1   0   2  107.74    1.30
   1   0   2  107.22    1.22
  -1   0  -2  110.38    1.31
  -1   0  -2  111.33    1.25
   1   0   3  246.09    2.95
   1   0   3  248.97    3.31
  -1   0  -3  239.18    2.88
  -1   0  -3  246.92    3.13
   1   0   4    3.16    0.15
   1   0   4    3.26    0.18
  -1   0  -4    2.87    0.10
  -1   0  -4    3.23    0.27
   1   0   5  114.59    1.28
   1   0   5  114.43    1.55
  -1   0  -5  113.11    1.29
  -1   0  -5  112.51    1.62
   1   0   6    1.34    0.08
   1   0   6    1.30    0.26
  -1   0  -6    1.25    0.16
  -1   0  -6    1.19    0.09
   1   0   7    0.85    0.17
   1   0   7    0.83    0.08
  -1   0  -7    0.76    0.09
  -1   0  -7    0.79    0.17
   1   0   8   12.50    0.38
  -1   0  -8   11.54    0.30
  -1   0  -8   12.08    0.37
   1   0   9   12.85    0.42
  -1   0  -9   13.02    0.23
  -1   0  -9   13.00    0.58
   1   0  10   13.60    0.48
  -1   0 -10   14.16    0.47
  -1   0 -10   13.09    0.23
  -1   0 -11    3.81    0.12
  -1   0 -11    3.93    0.13
  -1   0 -11    4.11    0.32
  -1   0 -12    0.72    0.26
   1   1 -12    4.60    0.36
   1   1 -11    0.93    0.25
   1   1 -10   -0.04    0.23
   1   1 -10   -0.06    0.10
   1   1 -10    0.03    0.08
   1   1  -9    1.03    0.10
   1   1  -9    0.94    0.09
   1   1  -9    0.94    0.22
   1   1  -8   54.74    0.72
   1   1  -8   54.57    0.96
   1   1  -8   54.42    0.80
   1   1  -7    6.95    0.27
   1   1  -7    6.53    0.17
   1   1  -7    6.78    0.20
   1   1  -6   20.62    0.54
   1   1  -6   20.80    0.30
   1   1  -6   20.41    0.30
   1   1  -5   32.43    0.41
   1   1  -5   31.53    0.63
   1   1  -5   31.55    0.46
   1   1  -4    0.43    0.10
   1   1  -4    0.44    0.12
   1   1  -3    2.36    0.15
   1   1  -3    2.28    0.09
   1   1  -2    0.95    0.07
  -1  -1   2    1.00    0.08
   1   1  -1    4.55    0.10
  -1  -1   1    4.62    0.11
   1   1   0  130.25    1.44
  -1  -1   0  129.87    1.43
   1   1   1  431.68    5.34
  -1  -1  -1  420.88    5.22
   1   1   2  256.90    3.12
   1   1   2  248.10    3.08
  -1  -1  -2  248.52    3.08
   1   1   3  290.11    3.71
   1   1   3  292.24    3.69
  -1  -1  -3  280.07    3.45
  -1  -1  -3  288.52    3.64
   1   1   4  151.81    1.94
   1   1   4  154.33    1.93
  -1  -1  -4  152.44    1.83
  -1  -1  -4  154.25    1.95
   1   1   5   22.48    0.39
   1   1   5   22.97    0.42
  -1  -1  -5   22.96    0.39
  -1  -1  -5   22.50    0.34
   1   1   6    7.64    0.18
   1   1   6    7.44    0.34
  -1  -1  -6    8.00    0.24
  -1  -1  -6    7.75    0.20
   1   1   7    0.62    0.18
   1   1   7    0.64    0.25
  -1  -1  -7    0.68    0.15
  -1  -1  -7    0.85    0.13
   1   1   8    0.29    0.16
   1   1   8    0.32    0.10
  -1  -1  -8    0.28    0.16
  -1  -1  -8    0.61    0.12
   1   1   9   22.20    0.53
  -1  -1  -9   21.94    0.38
  -1  -1  -9   20.67    0.69
   1   1  10    0.38    0.20
  -1  -1 -10    0.33    0.11
  -1  -1 -10    0.16    0.20
  -1  -1 -11    0.25    0.10
  -1  -1 -11   -0.06    0.20
  -1  -1 -12    7.72    0.57
  -1  -1 -13    1.51    0.29
   1   2 -12    8.30    0.47
   1   2 -11    0.35    0.24
   1   2 -10    1.89    0.27
   1   2 -10    1.17    0.09
   1   2  -9    0.48    0.22
   1   2  -9    0.50    0.06
   1   2  -9    0.54    0.08
   1   2  -8    2.34    0.08
   1   2  -8    2.15    0.39
   1   2  -8    2.43    0.09
   1   2  -7    0.33    0.09
   1   2  -7    0.53    0.28
   1   2  -7    0.47    0.06
   1   2  -6   55.15    0.62
   1   2  -6   53.26    0.66
   1   2  -6   56.25    0.90
   1   2  -5    0.10    0.12
   1   2  -5    0.10    0.04
   1   2  -5    0.08    0.04
   1   2  -4   72.17    0.83
   1   2  -4   72.14    1.16
   1   2  -3  144.37    1.61
  -1  -2   3  144.07    1.63
   1   2  -2    7.45    0.19
  -1  -2   2    7.24    0.13
   1   2  -1  324.41    3.92
  -1  -2   1  302.57    3.75
   1   2   0   39.05    0.60
  -1  -2   0   38.65    0.60
   1   2   1  121.41    1.44
  -1  -2  -1  120.44    1.44
   1   2   2   12.45    0.30
  -1  -2  -2   12.41    0.48
   1   2   3   25.98    0.61
   1   2   3   25.41    0.38
  -1  -2  -3   25.28    0.62
   1   2   4  109.75    1.35
   1   2   4  109.64    1.37
  -1  -2  -4  107.60    1.35
   1   2   5   24.15    0.50
   1   2   5   24.02    0.39
  -1  -2  -5   23.67    0.40
  -1  -2  -5   21.47    0.36
   1   2   6   22.13    0.38
   1   2   6   22.29    0.39
  -1  -2  -6   22.36    0.40
  -1  -2  -6   22.74    0.40
   1   2   7    8.48    0.24
   1   2   7    8.43    0.36
  -1  -2  -7    8.30    0.26
  -1  -2  -7    8.19    0.43
   1   2   8    4.39    0.35
   1   2   8    4.79    0.20
  -1  -2  -8    4.95    0.24
  -1  -2  -8    5.01    0.36
   1   2   9   54.83    0.79
   1   2   9   56.18    1.14
  -1  -2  -9   58.56    0.87
  -1  -2  -9   57.08    0.94
   1   2  10    0.05    0.14
  -1  -2 -10    0.13    0.13
  -1  -2 -10   -0.08    0.11
   1   2  11    0.21    0.19
  -1  -2 -11    0.26    0.21
  -1  -2 -11    0.03    0.17
  -1  -2 -12    0.40    0.21
  -1  -2 -12    0.37    0.20
   1   3 -10    1.16    0.46
   1   3  -9    2.08    0.29
   1   3  -8    0.37    0.19
   1   3  -8    0.15    0.03
   1   3  -7    0.84    0.04
   1   3  -7    0.97    0.06
   1   3  -7    0.86    0.21
   1   3  -6    2.42    0.09
   1   3  -6    2.57    0.23
   1   3  -6    2.41    0.06
   1   3  -5   27.75    0.35
   1   3  -5   26.55    0.53
   1   3  -4   17.61    0.39
   1   3  -4   16.90    0.25
  -1  -3   4   16.95    0.20
   1   3  -3   26.09    0.35
  -1  -3   3   24.17    0.31
   1   3  -2   51.97    0.59
  -1  -3   2   54.28    0.60
   1   3  -1  474.04    6.12
  -1  -3   1  483.10    6.24
   1   3   0    4.68    0.20
  -1  -3   0    4.93    0.33
   1   3   1   99.27    1.26
  -1  -3  -1   98.90    1.27
   1   3   2   35.05    0.57
  -1  -3  -2   35.13    0.80
   1   3   3  189.80    2.39
  -1  -3  -3  187.48    2.39
   1   3   4    0.85    0.10
   1   3   4    0.83    0.27
  -1  -3  -4    0.98    0.17
   1   3   5    5.26    0.36
   1   3   5    5.44    0.17
  -1  -3  -5    5.79    0.40
   1   3   6    4.08    0.35
   1   3   6    3.98    0.17
  -1  -3  -6    4.08    0.25
   1   3   7    9.53    0.46
   1   3   7    9.37    0.35
  -1  -3  -7    9.76    0.35
   1   3   8    0.61    0.27
   1   3   8    0.64    0.14
  -1  -3  -8    0.63    0.20
   1   3   9    0.81    0.27
   1   3   9    0.84    0.17
  -1  -3  -9    0.97    0.19
   1   3  10    5.66    0.28
  -1  -3 -10    5.97    0.28
   1   3  11    3.20    0.40
  -1  -3 -11    2.92    0.23
  -1  -3 -12    0.04    0.13
   1   4 -10    0.08    0.23
   1   4  -9    0.37    0.25
   1   4  -8   11.95    0.67
   1   4  -7   13.19    0.44
   1   4  -6    0.93    0.22
   1   4  -5    3.78    0.10
   1   4  -5    3.54    0.26
   1   4  -4    2.04    0.11
   1   4  -4    2.04    0.20
  -1  -4   4    2.06    0.06
   1   4  -3   18.04    0.24
  -1  -4   3   18.68    0.23
   1   4  -2   58.79    0.78
  -1  -4   2   58.59    0.69
   1   4  -1    5.16    0.16
  -1  -4   1    4.82    0.25
   1   4   0    1.23    0.15
  -1  -4   0    1.32    0.25
   1   4   1   91.69    1.37
  -1  -4  -1   91.03    1.20
   1   4   2  260.04    3.33
  -1  -4  -2  251.20    3.27
   1   4   3   19.31    0.40
  -1  -4  -3   19.54    0.42
   1   4   4   14.66    0.35
  -1  -4  -4   14.65    0.56
   1   4   5    4.66    0.25
   1   4   5    4.35    0.15
  -1  -4  -5    4.60    0.44
   1   4   6    6.45    0.29
   1   4   6    6.16    0.18
  -1  -4  -6    6.63    0.54
   1   4   7    1.81    0.22
   1   4   7    1.48    0.37
  -1  -4  -7    1.62    0.27
   1   4   8    0.09    0.11
   1   4   8    0.03    0.27
  -1  -4  -8    0.23    0.19
   1   4   9    3.75    0.21
   1   4   9    3.82    0.24
  -1  -4  -9    3.97    0.46
   1   4  10    5.74    0.26
   1   4  10    6.39    0.27
  -1  -4 -10    7.05    0.33
   1   4  11    0.05    0.15
  -1  -4 -11    0.07    0.27
   1   4  12    0.99    0.21
  -1  -4 -12    1.03    0.22
   1   5 -10    0.42    0.30
   1   5  -9    0.04    0.22
   1   5  -8    6.72    0.62
   1   5  -7    4.64    0.35
   1   5  -6   16.99    0.51
   1   5  -5   10.23    0.16
   1   5  -5   10.55    0.39
  -1  -5   5    9.85    0.14
   1   5  -4    4.52    0.27
   1   5  -4    4.49    0.11
  -1  -5   4    4.59    0.09
   1   5  -3    1.13    0.15
  -1  -5   3    1.55    0.13
   1   5  -2   32.77    0.54
  -1  -5   2   33.38    0.54
   1   5  -1   23.88    0.38
  -1  -5   1   24.02    0.50
   1   5   0   65.20    0.86
  -1  -5   0   64.24    0.88
   1   5   1  268.91    3.68
  -1  -5  -1  271.77    3.59
   1   5   2   42.62    0.66
  -1  -5  -2   41.52    0.69
   1   5   3    0.02    0.14
  -1  -5  -3   -0.13    0.16
   1   5   4   10.69    0.54
  -1  -5  -4   10.56    0.58
   1   5   5    0.25    0.18
   1   5   5    0.12    0.13
  -1  -5  -5    0.06    0.35
   1   5   6   27.38    0.58
   1   5   6   26.53    0.42
  -1  -5  -6   26.97    0.92
   1   5   7   16.58    0.46
   1   5   7   16.32    0.32
  -1  -5  -7   16.60    0.53
   1   5   8    0.06    0.21
   1   5   8   -0.04    0.12
  -1  -5  -8    0.03    0.15
   1   5   9    4.82    0.21
   1   5   9    5.53    0.29
  -1  -5  -9    4.90    0.34
   1   5  10    1.18    0.22
   1   5  10    1.15    0.17
  -1  -5 -10    1.59    0.28
   1   5  11    0.22    0.15
  -1  -5 -11    0.25    0.22
   1   5  12    0.52    0.17
  -1  -5 -12    0.00    0.22
   1   6 -10    0.04    0.26
   1   6  -9    2.05    0.37
   1   6  -8    0.03    0.22
   1   6  -7    0.44    0.41
   1   6  -6    7.40    0.39
   1   6  -5    6.20    0.10
   1   6  -5    6.67    0.35
  -1  -6   5    6.00    0.12
   1   6  -4    8.71    0.23
   1   6  -4    8.54    0.35
  -1  -6   4    8.53    0.15
   1   6  -3  207.17    2.72
  -1  -6   3  206.91    2.75
   1   6  -2   24.34    0.38
  -1  -6   2   24.17    0.40
   1   6  -1    1.60    0.16
  -1  -6   1    2.09    0.17
   1   6   0   29.98    0.50
  -1  -6   0   29.61    0.53
   1   6   1   37.19    0.79
  -1  -6  -1   37.72    0.66
   1   6   2   18.68    0.43
  -1  -6  -2   19.27    0.47
   1   6   3   11.73    0.58
  -1  -6  -3   11.36    0.41
   1   6   4    1.71    0.27
  -1  -6  -4    2.13    0.31
   1   6   5    3.24    0.51
  -1  -6  -5    3.60    0.61
   1   6   6  180.81    2.42
   1   6   6  180.95    2.63
  -1  -6  -6  177.81    2.68
   1   6   7    2.00    0.13
   1   6   7    2.11    0.27
  -1  -6  -7    1.91    0.34
   1   6   8    1.25    0.41
   1   6   8    1.28    0.14
  -1  -6  -8    1.66    0.30
   1   6   9    2.41    0.27
   1   6   9    2.22    0.25
  -1  -6  -9    1.93    0.33
   1   6  10    0.55    0.21
   1   6  10    0.34    0.14
  -1  -6 -10    0.77    0.26
   1   6  11    1.94    0.19
  -1  -6 -11    2.32    0.33
   1   6  12    3.04    0.23
  -1  -6 -12    3.51    0.36
   1   7  -9   -0.05    0.25
   1   7  -8    0.97    0.34
   1   7  -7   15.25    0.84
   1   7  -6    6.63    0.41
   1   7  -5    0.38    0.08
   1   7  -5    0.20    0.23
  -1  -7   5    0.29    0.07
   1   7  -4   35.20    0.46
   1   7  -4   35.20    0.76
  -1  -7   4   31.84    0.51
   1   7  -3   71.54    0.93
  -1  -7   3   70.50    1.06
   1   7  -2   40.45    0.74
  -1  -7   2   41.34    0.78
   1   7  -1   31.51    0.53
  -1  -7   1   32.05    0.57
   1   7   0    4.77    0.25
  -1  -7   0    4.55    0.28
   1   7   1    6.30    0.48
  -1  -7  -1    6.84    0.35
   1   7   2    3.37    0.28
  -1  -7  -2    3.63    0.54
   1   7   3    2.06    0.28
  -1  -7  -3    2.25    0.32
   1   7   4    4.55    0.58
  -1  -7  -4    6.14    0.41
   1   7   5    4.65    0.38
  -1  -7  -5    4.83    0.45
   1   7   6    0.44    0.42
   1   7   6    0.33    0.10
  -1  -7  -6    0.51    0.30
   1   7   7    7.25    0.28
   1   7   7    7.58    0.38
  -1  -7  -7    8.38    0.46
   1   7   8    0.97    0.18
   1   7   8    1.20    0.26
  -1  -7  -8    0.70    0.32
   1   7   9    1.14    0.13
   1   7   9    0.79    0.26
  -1  -7  -9    0.81    0.52
   1   7  10    1.17    0.23
   1   7  10    1.75    0.27
  -1  -7 -10    0.02    0.33
   1   7  11    1.31    0.16
  -1  -7 -11    0.02    0.34
   1   8  -9    0.38    0.35
   1   8  -8    3.49    0.44
   1   8  -7   -0.04    0.23
   1   8  -6    3.33    0.37
   1   8  -5    2.82    0.13
   1   8  -5    2.86    0.34
  -1  -8   5    2.63    0.12
   1   8  -4   81.19    1.78
   1   8  -4   79.52    1.02
  -1  -8   4   77.06    1.13
   1   8  -3    4.65    0.31
   1   8  -3    5.00    0.17
  -1  -8   3    4.44    0.18
   1   8  -2    0.37    0.21
  -1  -8   2    0.22    0.22
   1   8  -1   11.14    0.32
  -1  -8   1   11.20    0.35
   1   8   0    0.24    0.16
  -1  -8   0    0.22    0.19
   1   8   1   25.65    0.56
  -1  -8  -1   26.38    0.61
   1   8   2    1.50    0.42
  -1  -8  -2    1.28    0.30
   1   8   3    8.07    0.38
  -1  -8  -3    7.97    0.71
   1   8   4   45.90    0.90
  -1  -8  -4   44.92    0.99
   1   8   5  262.16    3.94
  -1  -8  -5  270.99    4.22
   1   8   6   -0.01    0.12
   1   8   6    0.08    0.19
  -1  -8  -6    0.05    0.24
   1   8   7   13.33    0.28
   1   8   7   14.81    0.50
  -1  -8  -7   15.27    0.60
   1   8   8    0.39    0.24
   1   8   8    0.17    0.09
  -1  -8  -8   -0.03    0.29
   1   8   9    3.31    0.17
   1   8   9    4.37    0.57
  -1  -8  -9    3.74    0.43
   1   8  10    1.28    0.29
  -1  -8 -10   -0.01    0.36
   1   9  -8   13.17    1.00
   1   9  -7   -0.04    0.25
   1   9  -6    0.50    0.29
   1   9  -5    0.03    0.05
   1   9  -5    0.19    0.33
  -1  -9   5    0.01    0.08
   1   9  -4    4.29    0.15
   1   9  -4    4.97    0.37
  -1  -9   4    4.15    0.23
   1   9  -3   20.89    0.59
   1   9  -3   20.39    0.37
  -1  -9   3   19.66    0.39
   1   9  -2    0.66    0.22
  -1  -9   2    0.33    0.25
   1   9  -1    0.64    0.16
  -1  -9   1    0.61    0.18
   1   9   0    0.70    0.18
  -1  -9   0    0.63    0.35
   1   9   1    8.04    0.33
  -1  -9  -1    8.25    0.38
   1   9   2    4.60    0.30
  -1  -9  -2    4.26    0.37
   1   9   3    0.74    0.24
  -1  -9  -3    0.41    0.29
   1   9   4    1.85    0.51
  -1  -9  -4    1.52    0.63
   1   9   5   24.20    0.64
  -1  -9  -5   24.92    1.10
   1   9   6    0.01    0.08
   1   9   6    0.24    0.22
  -1  -9  -6    0.14    0.43
   1   9   7    0.54    0.23
   1   9   7   -0.01    0.13
  -1  -9  -7    0.00    0.50
   1   9   8    2.10    0.32
   1   9   8    1.42    0.12
  -1  -9  -8    0.02    0.40
   1   9   9    0.02    0.22
  -1  -9  -9   -0.01    0.27
   1   9  10    6.39    0.47
  -1  -9 -10    6.43    0.57
   1  10  -6    0.25    0.46
   1  10  -5    0.15    0.24
   1  10  -4   -0.07    0.21
   1  10  -4    0.15    0.08
  -1 -10   4   -0.02    0.08
   1  10  -3    3.70    0.49
   1  10  -3    2.64    0.16
  -1 -10   3    2.32    0.18
   1  10  -2    1.31    0.26
   1  10  -2    1.36    0.25
  -1 -10   2    1.54    0.19
   1  10  -1    0.08    0.13
  -1 -10   1   -0.03    0.26
   1  10   0   12.30    0.37
  -1 -10   0   12.70    0.43
   1  10   1    8.23    0.35
  -1 -10  -1    8.74    0.41
   1  10   2   11.21    0.41
  -1 -10  -2   11.90    0.77
   1  10   3   16.12    0.51
  -1 -10  -3   17.06    0.61
   1  10   4   18.35    0.56
  -1 -10  -4   20.09    0.69
   1  10   5    0.62    0.28
  -1 -10  -5    0.39    0.35
   1  10   6    6.07    0.19
   1  10   6    7.43    0.43
  -1 -10  -6    7.95    0.54
   1  10   7    0.30    0.27
  -1 -10  -7    0.03    0.34
   1  10   8    0.76    0.50
  -1 -10  -8    0.05    0.38
   1  10   9    0.01    0.21
  -1 -10  -9   -0.01    0.26
   1  11  -5    0.18    0.27
   1  11  -4    1.85    0.33
   1  11  -3    3.28    0.18
   1  11  -3    3.39    0.35
  -1 -11   3    3.51    0.31
   1  11  -2    1.22    0.16
   1  11  -2    0.17    0.40
  -1 -11   2    0.90    0.19
   1  11  -1    0.67    0.18
   1  11  -1    1.19    0.23
  -1 -11   1    0.58    0.21
   1  11   0    3.98    0.42
  -1 -11   0    3.75    0.33
   1  11   1    0.00    0.25
  -1 -11  -1    0.02    0.30
   1  11   2   -0.01    0.21
  -1 -11  -2    0.60    0.26
   1  11   3    1.70    0.49
  -1 -11  -3    1.97    0.62
   1  11   4   17.67    0.86
  -1 -11  -4   18.68    0.70
   1  11   5    3.85    0.39
  -1 -11  -5    4.44    0.49
   1  11   6    6.12    0.46
  -1 -11  -6    6.25    0.57
   1  11   7    0.17    0.50
  -1 -11  -7   -0.49    0.38
   1  12  -3    0.34    0.39
  -1 -12   3    0.20    0.14
   1  12  -2    0.10    0.12
   1  12  -2    0.04    0.20
  -1 -12   2    0.01    0.24
   1  12  -1    0.00    0.27
   1  12  -1    0.60    0.34
  -1 -12   1    0.48    0.32
   1  12   0   -0.01    0.15
   1  12   0    0.04    0.16
  -1 -12   0    0.13    0.31
   1  12   1    0.00    0.18
  -1 -12  -1    0.20    0.23
   1  12   2    0.00    0.19
  -1 -12  -2    0.20    0.39
   1  12   3    1.70    0.32
  -1 -12  -3    2.16    0.39
   1  12   4    0.44    0.29
  -1 -12  -4    0.61    0.36
   1  12   5    4.83    0.44
  -1 -12  -5    4.72    0.55
   2 -11  -4    0.55    0.38
   2 -11  -3    0.78    0.36
   2 -11  -2   -0.11    0.47
   2 -11  -1   -0.07    0.40
   2 -11   0    0.01    0.18
   2 -11   1    0.36    0.36
  -2  11  -1    0.38    0.14
   2 -11   2    1.24    0.24
  -2  11  -2    1.43    0.20
   2 -11   3    0.08    0.25
   2 -11   3    0.10    0.16
  -2  11  -3    0.29    0.17
   2 -10  -6   14.07    0.74
   2 -10  -5    0.35    0.36
   2 -10  -4    3.32    0.74
   2 -10  -3    0.27    0.50
   2 -10  -2    0.85    0.31
   2 -10  -1    0.16    0.23
  -2  10   1    0.14    0.07
   2 -10   0    0.76    0.24
  -2  10   0    0.54    0.12
   2 -10   1    0.75    0.36
  -2  10  -1    0.56    0.22
   2 -10   2    0.68    0.19
  -2  10  -2    0.27    0.26
   2 -10   3    4.40    0.24
   2 -10   3    4.06    0.25
  -2  10  -3    4.75    0.41
   2 -10   4   -0.01    0.09
   2 -10   4    0.01    0.10
  -2  10  -4    0.03    0.22
  -2  10  -5    0.22    0.21
  -2  10  -6    1.00    0.29
   2  -9  -7    0.01    0.47
   2  -9  -6    1.29    0.40
   2  -9  -5    1.73    0.40
   2  -9  -4    2.21    0.39
   2  -9  -3    1.32    0.34
   2  -9  -2    3.19    0.35
  -2   9   2    2.31    0.09
   2  -9  -1    0.57    0.25
  -2   9   1    0.41    0.12
   2  -9   0    2.12    0.29
  -2   9   0    2.18    0.20
   2  -9   1    0.04    0.27
  -2   9  -1    0.03    0.10
   2  -9   2    3.58    0.25
  -2   9  -2    3.40    0.22
   2  -9   3    3.38    0.22
   2  -9   3    3.70    0.21
  -2   9  -3    3.74    0.24
   2  -9   4    0.02    0.09
   2  -9   4    0.04    0.08
  -2   9  -4   -0.32    0.22
   2  -9   5    0.13    0.08
   2  -9   5    0.03    0.08
  -2   9  -5    0.13    0.29
  -2   9  -6    0.42    0.25
  -2   9  -7    1.80    0.33
   2  -8  -8   -0.01    0.26
   2  -8  -7   10.44    0.60
   2  -8  -6   -0.01    0.25
   2  -8  -5   14.88    0.91
   2  -8  -4    3.75    0.41
   2  -8  -3    3.22    0.37
   2  -8  -2   41.68    0.86
  -2   8   2   36.32    0.43
   2  -8  -1   35.02    0.74
  -2   8   1   32.21    0.44
   2  -8   0    9.14    0.37
  -2   8   0    9.02    0.28
   2  -8   1    6.36    0.30
  -2   8  -1    6.06    0.21
   2  -8   2   12.60    0.36
  -2   8  -2   13.22    0.34
   2  -8   3    0.19    0.11
   2  -8   3    0.09    0.12
  -2   8  -3    0.04    0.14
   2  -8   4    1.23    0.13
   2  -8   4    1.00    0.12
  -2   8  -4    1.07    0.20
   2  -8   5    0.48    0.08
   2  -8   5    0.35    0.09
  -2   8  -5    0.67    0.34
  -2   8  -6    1.59    0.29
  -2   8  -7    0.41    0.27
  -2   8  -8    1.38    0.56
   2  -7  -9    2.88    0.43
   2  -7  -8    0.00    0.22
   2  -7  -7    0.02    0.39
   2  -7  -6    2.79    0.39
   2  -7  -5   11.36    0.52
   2  -7  -4   -0.20    0.42
   2  -7  -3    4.97    0.38
   2  -7  -2   98.73    1.58
  -2   7   2   95.38    1.04
   2  -7  -1   20.89    0.55
  -2   7   1   20.04    0.32
   2  -7   0    0.29    0.19
  -2   7   0    0.16    0.12
   2  -7   1    9.16    0.33
  -2   7  -1    9.35    0.23
   2  -7   2    0.28    0.15
  -2   7  -2    0.27    0.12
   2  -7   3    0.01    0.11
   2  -7   3    0.10    0.10
  -2   7  -3    0.05    0.12
   2  -7   4   20.91    0.37
   2  -7   4   21.86    0.45
  -2   7  -4   21.42    0.51
   2  -7   5   -0.04    0.08
   2  -7   5    0.07    0.06
  -2   7  -5    0.08    0.16
   2  -7   6    7.42    0.15
   2  -7   6    7.70    0.11
  -2   7  -6    8.58    0.42
  -2   7  -7   54.78    1.21
  -2   7  -8   -0.51    0.29
  -2   7  -9    0.28    0.29
   2  -6 -10    0.05    0.42
   2  -6  -9    0.00    0.18
   2  -6  -8    0.00    0.20
   2  -6  -7    0.15    0.26
   2  -6  -6   74.10    1.64
   2  -6  -5    3.71    0.36
   2  -6  -4    0.12    0.24
   2  -6  -3   83.04    1.71
   2  -6  -2  182.76    2.65
  -2   6   1   14.50    0.19
   2  -6   0   27.69    0.56
  -2   6   0   27.15    0.44
   2  -6   1    5.29    0.42
  -2   6  -1    4.87    0.16
   2  -6   2    0.19    0.14
  -2   6  -2    0.22    0.11
   2  -6   3   31.26    0.50
   2  -6   3   33.14    0.51
  -2   6  -3   31.96    0.58
   2  -6   4    6.05    0.18
   2  -6   4    6.38    0.16
  -2   6  -4    5.78    0.28
   2  -6   5   25.98    0.36
   2  -6   5   26.98    0.41
  -2   6  -5   28.06    0.82
   2  -6   6    2.02    0.06
   2  -6   6    2.20    0.05
  -2   6  -6    2.12    0.29
  -2   6  -7    8.52    0.44
  -2   6  -8    2.55    0.55
  -2   6  -9    1.51    0.33
  -2   6 -10   -0.04    0.26
   2  -5 -10    2.48    0.35
   2  -5 -10    2.45    0.31
   2  -5  -9   -0.06    0.36
   2  -5  -8    0.37    0.25
   2  -5  -7    2.65    0.32
   2  -5  -6   -0.02    0.20
   2  -5  -5    0.26    0.24
   2  -5  -4    0.28    0.24
   2  -5  -3    5.78    0.58
   2  -5  -2    2.75    0.28
   2  -5  -1    5.49    0.29
   2  -5   0   38.40    0.63
  -2   5   0   37.06    0.47
   2  -5   1    1.05    0.16
  -2   5  -1    0.31    0.15
   2  -5   2   22.01    0.53
  -2   5  -2   21.68    0.38
   2  -5   3    1.29    0.13
   2  -5   3    1.40    0.11
  -2   5  -3    1.34    0.15
   2  -5   4    8.54    0.17
   2  -5   4    8.16    0.27
  -2   5  -4    8.71    0.43
   2  -5   5   56.96    0.74
  -2   5  -5   58.38    1.20
  -2   5  -6  108.62    1.81
  -2   5  -7    1.36    0.27
  -2   5  -8    3.42    0.53
  -2   5  -9    0.20    0.25
  -2   5 -10    0.27    0.29
  -2   5 -11    0.95    0.37
   2  -4 -11   -0.02    0.49
   2  -4 -11    2.03    0.26
   2  -4 -10   -0.01    0.17
   2  -4 -10    0.00    0.15
   2  -4  -9    0.34    0.23
   2  -4  -9    0.41    0.21
   2  -4  -8    0.48    0.38
   2  -4  -7   88.21    1.40
   2  -4  -6    4.73    0.34
   2  -4  -5    1.68    0.46
   2  -4  -4    0.24    0.21
   2  -4  -3   11.29    0.58
   2  -4  -2  134.38    1.81
  -2   4   1    3.68    0.05
   2  -4   0    6.40    0.23
  -2   4   0    6.43    0.16
   2  -4   1   12.50    0.40
  -2   4  -1   12.64    0.22
   2  -4   2  362.89    4.89
   2  -4   2  353.18    4.60
  -2   4  -2  355.71    4.86
   2  -4   3   62.49    0.77
   2  -4   3   63.90    0.81
   2  -4   3   63.03    0.93
  -2   4  -3   64.06    0.93
   2  -4   4   29.97    0.42
   2  -4   4   28.39    0.36
   2  -4   4   29.52    0.55
  -2   4  -4   29.73    0.54
   2  -4   5    8.77    0.18
   2  -4   5    9.10    0.33
  -2   4  -5    9.38    0.33
  -2   4  -6   45.70    0.86
  -2   4  -8    0.30    0.22
  -2   4  -9    0.23    0.24
  -2   4 -10    0.07    0.23
  -2   4 -11    6.96    0.51
   2  -3 -11    2.88    0.37
   2  -3 -11    1.95    0.44
   2  -3 -10    1.43    0.22
   2  -3 -10    1.34    0.40
   2  -3 -10    1.31    0.14
   2  -3  -9   -0.13    0.17
   2  -3  -9    0.06    0.15
   2  -3  -9   -0.05    0.08
   2  -3  -8    0.04    0.10
   2  -3  -8   -0.02    0.14
   2  -3  -8   -0.03    0.13
   2  -3  -7    0.44    0.08
   2  -3  -7    0.63    0.20
   2  -3  -6    4.61    0.49
   2  -3  -6    4.97    0.17
   2  -3  -5    4.67    0.12
   2  -3  -5    4.77    0.30
   2  -3  -4    7.32    0.31
   2  -3  -3    4.35    0.40
   2  -3  -2  295.55    3.89
   2  -3  -1    3.12    0.33
   2  -3   0    0.77    0.14
   2  -3   0    0.59    0.09
  -2   3   0    0.78    0.08
   2  -3   1    0.78    0.12
   2  -3   1    0.87    0.12
   2  -3   1    0.80    0.09
  -2   3  -1    0.88    0.13
   2  -3   2    0.38    0.17
   2  -3   2    0.08    0.09
   2  -3   2    0.36    0.13
  -2   3  -2    0.42    0.09
   2  -3   3   71.54    1.14
   2  -3   3   72.80    0.86
  -2   3  -3   73.65    1.13
   2  -3   4   70.56    0.78
   2  -3   4   72.66    0.81
   2  -3   4   70.56    1.05
  -2   3  -4   68.80    1.01
   2  -3   5   53.09    0.59
   2  -3   5   55.11    0.91
  -2   3  -5   54.50    1.04
   2  -3   6    3.00    0.40
  -2   3  -6    3.10    0.25
   2  -3   7   10.84    0.41
  -2   3  -7   11.91    0.41
   2  -3   8    0.04    0.20
  -2   3  -8    0.27    0.20
  -2   3  -9   -0.21    0.35
  -2   3 -10    0.67    0.28
  -2   3 -11    0.47    0.29
  -2   3 -12    0.10    0.27
   2  -2 -11    0.07    0.23
   2  -2 -11   -0.05    0.12
   2  -2 -11    0.23    0.20
   2  -2 -10    2.33    0.20
   2  -2 -10    1.85    0.36
   2  -2 -10    2.16    0.27
   2  -2  -9    0.03    0.23
   2  -2  -9   -0.09    0.09
   2  -2  -9    0.04    0.12
   2  -2  -8    0.02    0.09
   2  -2  -8    0.04    0.24
   2  -2  -8    0.14    0.20
   2  -2  -7    4.56    0.24
   2  -2  -7    4.71    0.23
   2  -2  -7    4.84    0.28
   2  -2  -6    2.41    0.24
   2  -2  -6    2.73    0.20
   2  -2  -6    2.45    0.11
   2  -2  -5    2.21    0.09
   2  -2  -5    1.84    0.22
   2  -2  -4    0.12    0.13
   2  -2  -4    0.05    0.06
   2  -2  -3   11.18    0.16
   2  -2  -3   10.94    0.29
   2  -2  -2    3.30    0.22
   2  -2  -1   17.07    0.34
   2  -2  -1   16.79    0.18
   2  -2   0    5.29    0.30
   2  -2   0    5.17    0.14
   2  -2   1  254.68    3.23
   2  -2   1  258.32    3.20
  -2   2  -1  257.92    3.27
   2  -2   2   31.10    0.46
   2  -2   2   31.04    0.49
  -2   2  -2   30.83    0.45
   2  -2   3   40.10    0.74
   2  -2   3   42.31    0.55
  -2   2  -3   39.55    0.71
   2  -2   4   68.60    0.79
   2  -2   4   66.90    0.98
  -2   2  -4   67.58    0.96
   2  -2   5   68.64    1.04
  -2   2  -5   69.45    1.04
   2  -2   6   14.74    0.39
   2  -2   6   13.98    0.17
  -2   2  -6   15.13    0.39
   2  -2   7   37.19    0.74
  -2   2  -7   37.62    0.91
   2  -2   8    1.07    0.24
  -2   2  -8    0.89    0.23
   2  -2   9    0.41    0.24
  -2   2  -9    0.47    0.23
   2  -2  10    4.30    0.38
  -2   2 -10    4.66    0.57
  -2   2 -11    0.05    0.22
  -2   2 -12   -0.03    0.23
   2  -1 -11    1.51    0.29
   2  -1 -11    1.87    0.20
   2  -1 -11    1.26    0.26
   2  -1 -10    0.09    0.13
   2  -1 -10    0.27    0.22
   2  -1 -10    0.15    0.12
   2  -1  -9   13.31    0.33
   2  -1  -9   12.77    0.34
   2  -1  -9   12.88    0.34
   2  -1  -8   12.41    0.42
   2  -1  -8   12.22    0.32
   2  -1  -8   12.43    0.41
   2  -1  -7   18.13    0.40
   2  -1  -7   18.23    0.38
   2  -1  -7   17.46    0.45
   2  -1  -6   64.23    0.93
   2  -1  -6   63.21    0.94
   2  -1  -6   63.46    0.88
   2  -1  -5    0.69    0.14
   2  -1  -5    0.51    0.16
   2  -1  -5    0.59    0.20
   2  -1  -4   76.83    1.01
   2  -1  -4   79.77    1.19
   2  -1  -4   77.21    0.95
   2  -1  -3  181.29    2.48
   2  -1  -3  186.83    2.24
   2  -1  -2   97.72    1.26
   2  -1  -1   34.67    0.64
   2  -1   0  245.77    3.23
  -2   1   0  244.50    3.12
   2  -1   1  254.72    3.12
   2  -1   1  255.64    3.18
  -2   1  -1  251.23    3.16
   2  -1   2   65.61    0.86
   2  -1   2   65.03    0.87
  -2   1  -2   65.58    0.81
  -2   1  -2   66.53    0.86
   2  -1   3  175.73    2.05
   2  -1   3  170.50    2.23
  -2   1  -3  179.52    2.11
  -2   1  -3  172.30    2.23
   2  -1   4  104.06    1.41
   2  -1   4  102.14    1.15
  -2   1  -4  104.20    1.54
  -2   1  -4  106.31    1.24
   2  -1   5    6.11    0.15
   2  -1   5    5.68    0.25
  -2   1  -5    5.83    0.24
  -2   1  -5    5.85    0.13
   2  -1   6  168.57    2.44
  -2   1  -6  175.56    2.09
  -2   1  -6  169.24    2.40
   2  -1   7    1.35    0.21
  -2   1  -7    1.17    0.05
  -2   1  -7    1.23    0.20
   2  -1   8    8.49    0.51
  -2   1  -8    8.26    0.14
  -2   1  -8    8.04    0.52
   2  -1   9    0.06    0.17
  -2   1  -9    0.02    0.04
  -2   1  -9    0.16    0.17
   2  -1  10    8.79    0.44
  -2   1 -10    8.83    0.41
   2  -1  11    0.01    0.32
  -2   1 -11    1.89    0.29
  -2   1 -12    1.27    0.33
   2   0 -11   -0.05    0.09
   2   0 -11    0.00    0.10
   2   0 -11    0.00    0.22
   2   0 -10   -0.10    0.14
   2   0 -10   -0.07    0.17
   2   0 -10   -0.05    0.15
   2   0  -9    0.35    0.13
   2   0  -9    0.54    0.19
   2   0  -9    0.58    0.16
   2   0  -8   13.56    0.35
   2   0  -8   13.66    0.31
   2   0  -8   13.87    0.31
   2   0  -7  141.19    1.95
   2   0  -7  146.50    2.11
   2   0  -7  141.01    2.05
   2   0  -6    6.31    0.36
   2   0  -6    5.95    0.29
   2   0  -6    6.60    0.22
   2   0  -5   15.86    0.31
   2   0  -5   15.20    0.30
   2   0  -5   15.44    0.29
   2   0  -4   12.29    0.31
   2   0  -4   11.89    0.24
   2   0  -3   18.57    0.40
   2   0  -2    0.16    0.10
   2   0  -1    5.62    0.18
  -2   0   1    5.50    0.20
   2   0   0  296.16    3.72
  -2   0   0  302.67    3.83
   2   0   1   20.31    0.43
  -2   0  -1   20.12    0.33
   2   0   2 3082.46   52.63
   2   0   2 3128.49   53.93
  -2   0  -2 3109.52   53.19
   2   0   3  204.97    2.65
   2   0   3  207.98    2.62
  -2   0  -3  210.94    2.52
  -2   0  -3  204.52    2.64
   2   0   4   10.06    0.19
   2   0   4    9.89    0.41
  -2   0  -4   10.43    0.17
  -2   0  -4   10.67    0.28
   2   0   5   17.90    0.34
   2   0   5   17.61    0.38
  -2   0  -5   17.86    0.25
  -2   0  -5   17.25    0.50
   2   0   6   23.46    0.47
   2   0   6   23.17    0.39
  -2   0  -6   23.04    0.31
  -2   0  -6   23.52    0.46
   2   0   7    5.22    0.14
   2   0   7    4.92    0.27
  -2   0  -7    5.30    0.26
  -2   0  -7    5.27    0.13
   2   0   8   -0.02    0.08
   2   0   8    0.00    0.22
  -2   0  -8    0.13    0.14
  -2   0  -8    0.00    0.05
   2   0   9    1.80    0.13
   2   0   9    1.66    0.25
  -2   0  -9    1.57    0.40
  -2   0  -9    1.96    0.09
   2   0  10    0.32    0.23
  -2   0 -10    0.28    0.22
  -2   0 -10    0.33    0.10
   2   0  11   21.32    0.64
  -2   0 -11   19.03    0.34
  -2   0 -11   21.49    0.64
   2   0  12    0.02    0.28
  -2   0 -12    0.80    0.27
  -2   0 -13    0.09    0.24
   2   1 -11    0.88    0.23
   2   1 -10    2.32    0.20
   2   1 -10    2.50    0.23
   2   1 -10    2.55    0.25
   2   1  -9    3.06    0.25
   2   1  -9    2.92    0.15
   2   1  -9    2.86    0.20
   2   1  -8   71.61    1.20
   2   1  -8   73.28    1.01
   2   1  -8   72.37    1.08
   2   1  -7   54.93    0.92
   2   1  -7   55.27    0.77
   2   1  -7   55.48    0.76
   2   1  -6    3.64    0.20
   2   1  -6    3.29    0.26
   2   1  -6    3.76    0.22
   2   1  -5   36.66    0.59
   2   1  -5   37.08    0.59
   2   1  -4    0.85    0.15
   2   1  -3   59.49    0.74
  -2  -1   3   58.50    0.76
   2   1  -2  254.07    3.16
  -2  -1   2  251.69    3.18
   2   1  -1  140.98    1.70
  -2  -1   1  139.10    1.70
   2   1   0    0.34    0.11
  -2  -1   0    0.34    0.11
   2   1   1 1438.46   21.65
  -2  -1  -1 1417.45   21.35
   2   1   2 1807.76   28.37
  -2  -1  -2 1816.86   28.47
   2   1   3  175.30    2.42
  -2  -1  -3  186.34    2.27
   2   1   4    0.05    0.08
   2   1   4    0.06    0.17
  -2  -1  -4    0.01    0.08
   2   1   5  109.95    1.49
  -2  -1  -5  107.92    1.32
  -2  -1  -5  111.57    1.49
   2   1   6    0.15    0.18
   2   1   6    0.02    0.14
  -2  -1  -6   -0.02    0.12
  -2  -1  -6    0.06    0.13
   2   1   7   52.83    1.01
   2   1   7   53.89    0.82
  -2  -1  -7   53.47    0.72
  -2  -1  -7   54.64    1.05
   2   1   8    0.09    0.16
   2   1   8    0.21    0.27
  -2  -1  -8    0.24    0.10
  -2  -1  -8    0.18    0.16
   2   1   9    1.77    0.12
   2   1   9    1.75    0.39
  -2  -1  -9    1.59    0.39
  -2  -1  -9    1.96    0.21
   2   1  10   17.23    0.30
   2   1  10   17.13    0.53
  -2  -1 -10   16.58    0.71
  -2  -1 -10   16.81    0.32
   2   1  11   31.64    0.81
  -2  -1 -11   31.06    0.76
  -2  -1 -11   30.08    0.58
   2   1  12    0.01    0.30
  -2  -1 -12    2.32    0.29
  -2  -1 -13    0.01    0.19
   2   2 -10    5.30    0.34
   2   2 -10    4.31    0.14
   2   2 -10    4.31    0.21
   2   2  -9   -0.09    0.28
   2   2  -9    0.19    0.12
   2   2  -9    0.03    0.06
   2   2  -8    2.14    0.40
   2   2  -8    1.95    0.18
   2   2  -8    2.13    0.16
   2   2  -7   10.30    0.29
   2   2  -7    9.97    0.35
   2   2  -7   10.28    0.27
   2   2  -6   10.86    0.22
   2   2  -6   11.00    0.20
   2   2  -6   11.11    0.46
   2   2  -5    1.24    0.15
   2   2  -5    1.20    0.16
   2   2  -4    2.30    0.10
   2   2  -3   95.11    1.23
  -2  -2   3  109.43    1.32
   2   2  -2    7.07    0.25
  -2  -2   2    7.28    0.17
   2   2  -1  212.87    2.61
  -2  -2   1  214.30    2.74
   2   2   0    2.20    0.17
  -2  -2   0    2.26    0.15
   2   2   1  781.88   10.92
  -2  -2  -1  791.49   11.05
   2   2   2  578.64    7.84
  -2  -2  -2  580.74    7.87
   2   2   3    3.99    0.22
  -2  -2  -3    4.00    0.34
   2   2   4   70.73    0.92
   2   2   4   72.31    0.97
  -2  -2  -4   70.67    1.06
   2   2   5    3.61    0.18
   2   2   5    3.17    0.29
  -2  -2  -5    3.79    0.18
   2   2   6   10.84    0.29
   2   2   6   10.95    0.27
  -2  -2  -6   10.60    0.27
   2   2   7   10.70    0.44
   2   2   7   10.56    0.27
  -2  -2  -7   10.32    0.28
   2   2   8   35.24    0.66
   2   2   8   36.40    0.56
  -2  -2  -8   36.17    0.59
   2   2   9    5.60    0.31
   2   2   9    5.51    0.30
  -2  -2  -9    5.45    0.23
   2   2  10   56.70    0.82
   2   2  10   55.12    1.04
  -2  -2 -10   56.12    0.98
   2   2  11    2.71    0.16
   2   2  11    3.28    0.49
  -2  -2 -11    2.79    0.18
   2   2  12    0.01    0.17
  -2  -2 -12    0.01    0.14
   2   2  13   -0.01    0.18
   2   3 -10   10.55    0.48
   2   3  -9    4.37    0.11
   2   3  -9    5.41    0.36
   2   3  -9    4.49    0.11
   2   3  -8    5.89    0.13
   2   3  -8    5.84    0.18
   2   3  -8    6.09    0.35
   2   3  -7    0.07    0.09
   2   3  -7    0.14    0.16
   2   3  -7    0.03    0.05
   2   3  -6   16.79    0.44
   2   3  -6   16.86    0.26
   2   3  -5    0.36    0.07
   2   3  -5    0.46    0.16
   2   3  -4   25.29    0.41
  -2  -3   4   28.02    0.42
   2   3  -3  437.58    5.74
  -2  -3   3  431.93    5.78
   2   3  -2  211.42    2.61
  -2  -3   2  219.60    2.78
   2   3  -1   42.02    0.67
  -2  -3   1   42.43    0.54
   2   3   0   59.45    0.79
  -2  -3   0   58.70    0.77
   2   3   1   45.00    0.86
  -2  -3  -1   43.91    0.80
   2   3   2  271.16    3.50
  -2  -3  -2  267.99    3.48
   2   3   3   23.64    0.62
  -2  -3  -3   22.55    0.43
   2   3   4   22.82    0.42
  -2  -3  -4   23.08    0.43
   2   3   5    1.08    0.17
   2   3   5    0.98    0.14
  -2  -3  -5    0.99    0.17
   2   3   6  176.81    2.41
   2   3   6  175.28    2.51
  -2  -3  -6  177.83    2.38
   2   3   7   30.09    0.68
   2   3   7   29.69    0.54
  -2  -3  -7   30.06    0.57
   2   3   8    2.12    0.21
   2   3   8    2.44    0.20
  -2  -3  -8    2.49    0.24
   2   3   9   11.30    0.37
   2   3   9   11.57    0.31
  -2  -3  -9   11.80    0.35
   2   3  10    0.14    0.20
   2   3  10   -0.03    0.16
  -2  -3 -10    0.16    0.23
   2   3  11    1.53    0.17
   2   3  11    1.29    0.25
  -2  -3 -11    1.42    0.19
   2   3  12    0.06    0.18
  -2  -3 -12    0.03    0.21
   2   3  13    0.00    0.22
  -2  -3 -13    0.28    0.14
   2   4  -9   28.82    0.77
   2   4  -8    6.99    0.12
   2   4  -8    7.23    0.14
   2   4  -8    7.55    0.40
   2   4  -7   13.45    0.25
   2   4  -7   13.64    0.19
   2   4  -7   14.43    0.46
   2   4  -6    7.17    0.15
   2   4  -6    7.63    0.34
   2   4  -5   11.73    0.20
   2   4  -5   12.24    0.38
  -2  -4   5   11.22    0.23
   2   4  -4   81.86    1.09
  -2  -4   4   81.29    0.99
   2   4  -3    6.33    0.17
  -2  -4   3    6.50    0.15
   2   4  -2    0.21    0.15
  -2  -4   2    0.25    0.08
   2   4  -1    6.88    0.31
  -2  -4   1    7.11    0.18
   2   4   0   38.41    0.70
  -2  -4   0   40.34    0.57
   2   4   1    8.84    0.42
  -2  -4  -1    8.98    0.27
   2   4   2  282.72    3.69
  -2  -4  -2  283.25    3.72
   2   4   3   33.99    0.57
  -2  -4  -3   34.74    0.59
   2   4   4    0.36    0.17
  -2  -4  -4    0.29    0.30
   2   4   5   39.32    0.66
   2   4   5   40.39    0.60
  -2  -4  -5   38.07    0.67
   2   4   6   82.02    1.20
   2   4   6   82.72    1.16
  -2  -4  -6   80.87    1.23
   2   4   7  106.90    1.53
   2   4   7  105.68    1.67
  -2  -4  -7  107.17    1.60
   2   4   8   63.14    0.99
   2   4   8   61.68    0.99
  -2  -4  -8   61.83    1.03
   2   4   9    6.68    0.28
   2   4   9    6.39    0.28
  -2  -4  -9    6.77    0.49
   2   4  10    1.86    0.21
   2   4  10    1.70    0.35
  -2  -4 -10    2.23    0.25
   2   4  11    0.83    0.33
   2   4  11    0.90    0.28
  -2  -4 -11    0.83    0.21
   2   4  12   -0.11    0.10
   2   4  12    0.22    0.22
  -2  -4 -12    0.09    0.12
  -2  -4 -13    0.59    0.30
   2   5  -9    0.76    0.49
   2   5  -8    1.04    0.29
   2   5  -7    0.00    0.02
   2   5  -7   -0.02    0.18
   2   5  -7    0.04    0.04
   2   5  -6    3.34    0.09
   2   5  -6    3.49    0.31
   2   5  -5   14.54    0.23
   2   5  -5   14.83    0.45
  -2  -5   5   14.18    0.26
   2   5  -4    1.02    0.17
  -2  -5   4    1.01    0.08
   2   5  -3   58.51    0.76
  -2  -5   3   60.32    0.75
   2   5  -2   24.86    0.39
  -2  -5   2   21.88    0.42
   2   5  -1   28.13    0.45
  -2  -5   1   28.55    0.44
   2   5   0    6.29    0.36
  -2  -5   0    6.59    0.36
   2   5   1    0.47    0.16
  -2  -5  -1    0.43    0.17
   2   5   2    8.16    0.31
  -2  -5  -2    8.16    0.31
   2   5   3   16.96    0.41
  -2  -5  -3   16.79    0.64
   2   5   4   -0.16    0.17
  -2  -5  -4   -0.05    0.18
   2   5   5    3.82    0.30
  -2  -5  -5    4.37    0.32
   2   5   6   21.39    0.41
   2   5   6   21.04    0.77
  -2  -5  -6   20.54    0.56
   2   5   7    5.18    0.22
   2   5   7    4.75    0.54
  -2  -5  -7    4.97    0.37
   2   5   8   43.34    0.77
   2   5   8   42.92    0.73
  -2  -5  -8   44.32    0.85
   2   5   9   30.02    0.58
   2   5   9   30.45    0.61
  -2  -5  -9   30.39    0.67
   2   5  10    0.08    0.13
   2   5  10   -0.06    0.11
  -2  -5 -10    0.00    0.25
   2   5  11    6.88    0.31
   2   5  11    6.63    0.32
  -2  -5 -11    7.13    0.36
   2   5  12    0.11    0.16
   2   5  12    0.22    0.18
  -2  -5 -12    0.31    0.32
   2   6  -9    3.06    0.41
   2   6  -8   12.10    0.81
   2   6  -7    0.53    0.27
   2   6  -6    2.09    0.30
   2   6  -6    1.94    0.07
   2   6  -5    1.70    0.27
   2   6  -5    1.50    0.09
  -2  -6   5    1.62    0.08
   2   6  -4   59.04    0.85
  -2  -6   4   56.05    0.80
   2   6  -3   25.75    0.53
  -2  -6   3   24.72    0.37
   2   6  -2    2.92    0.29
  -2  -6   2    3.07    0.16
   2   6  -1    6.14    0.23
  -2  -6   1    6.30    0.34
   2   6   0    0.05    0.11
  -2  -6   0   -0.05    0.10
   2   6   1  364.13    4.99
  -2  -6  -1  365.79    5.08
   2   6   2   54.82    0.87
  -2  -6  -2   57.26    0.92
   2   6   3    0.80    0.23
  -2  -6  -3    0.96    0.24
   2   6   4   -0.05    0.34
  -2  -6  -4    0.15    0.21
   2   6   5    4.91    0.34
  -2  -6  -5    4.66    0.37
   2   6   6   60.65    0.91
   2   6   6   60.50    1.04
  -2  -6  -6   60.65    1.46
   2   6   7   85.66    1.26
   2   6   7   81.01    1.32
  -2  -6  -7   86.89    1.83
   2   6   8    1.24    0.16
   2   6   8    1.26    0.42
  -2  -6  -8    1.38    0.30
   2   6   9   24.94    0.81
   2   6   9   23.99    0.51
  -2  -6  -9   25.76    0.67
   2   6  10    4.65    0.32
   2   6  10    4.91    0.37
  -2  -6 -10    5.98    0.38
   2   6  11    1.34    0.24
   2   6  11    1.70    0.20
  -2  -6 -11    1.26    0.49
   2   6  12    0.49    0.20
   2   6  12    0.32    0.18
  -2  -6 -12    0.01    0.25
   2   7  -9    0.49    0.34
   2   7  -8   -0.06    0.40
   2   7  -7    0.08    0.25
   2   7  -6    0.66    0.26
   2   7  -6    0.36    0.07
  -2  -7   6    0.41    0.04
   2   7  -5   13.11    0.28
   2   7  -5   14.60    0.52
  -2  -7   5   12.07    0.26
   2   7  -4   19.62    0.32
  -2  -7   4   20.19    0.38
   2   7  -3   18.54    0.47
  -2  -7   3   18.01    0.32
   2   7  -2    0.03    0.10
  -2  -7   2   -0.04    0.15
   2   7  -1    1.27    0.32
  -2  -7   1    1.29    0.18
   2   7   0    0.12    0.27
  -2  -7   0    0.09    0.28
   2   7   1   23.12    0.52
  -2  -7  -1   23.16    0.78
   2   7   2   19.51    0.51
  -2  -7  -2   19.73    0.53
   2   7   3    1.10    0.26
  -2  -7  -3    1.01    0.29
   2   7   4    7.57    0.40
  -2  -7  -4    7.33    0.43
   2   7   5    0.31    0.24
  -2  -7  -5    0.29    0.28
   2   7   6  118.25    2.20
  -2  -7  -6  122.55    2.44
   2   7   7   35.48    0.61
   2   7   7   34.34    0.76
  -2  -7  -7   35.40    1.19
   2   7   8    6.51    0.37
   2   7   8    6.38    0.24
  -2  -7  -8    7.25    0.45
   2   7   9    2.63    0.30
   2   7   9    2.33    0.19
  -2  -7  -9    2.59    0.36
   2   7  10    5.05    0.25
   2   7  10    5.52    0.55
  -2  -7 -10    6.03    0.42
   2   7  11    0.39    0.22
   2   7  11    0.12    0.24
  -2  -7 -11    0.01    0.43
   2   8  -8    0.54    0.34
   2   8  -7   -0.25    0.29
   2   8  -6    2.24    0.34
   2   8  -6    1.39    0.08
   2   8  -5    5.06    0.19
   2   8  -5    5.59    0.40
  -2  -8   5    5.00    0.18
   2   8  -4   39.93    0.65
  -2  -8   4   39.10    0.64
   2   8  -3   22.13    0.40
  -2  -8   3   22.69    0.41
   2   8  -2    0.10    0.12
  -2  -8   2    0.06    0.12
   2   8  -1    9.49    0.31
  -2  -8   1    9.90    0.47
   2   8   0   13.72    0.39
  -2  -8   0   13.24    0.59
   2   8   1    6.03    0.32
  -2  -8  -1    6.45    0.56
   2   8   2    2.93    0.29
  -2  -8  -2    2.51    0.33
   2   8   3    0.51    0.24
  -2  -8  -3    0.40    0.27
   2   8   4    1.43    0.29
  -2  -8  -4    1.65    0.34
   2   8   5    5.43    0.64
  -2  -8  -5    4.52    0.43
   2   8   6   95.68    1.61
  -2  -8  -6   95.70    1.69
   2   8   7    2.55    0.18
   2   8   7    2.56    0.33
  -2  -8  -7    2.51    0.40
   2   8   8   11.20    0.31
   2   8   8   12.44    0.49
  -2  -8  -8   12.80    0.57
   2   8   9    0.03    0.20
   2   8   9    0.06    0.17
  -2  -8  -9    0.01    0.25
   2   8  10    0.74    0.15
   2   8  10    0.87    0.44
  -2  -8 -10    0.00    0.33
   2   8  11    0.81    0.27
   2   8  11    0.51    0.25
  -2  -8 -11    0.01    0.55
   2   9  -7    0.13    0.30
   2   9  -6    0.26    0.29
   2   9  -5    0.63    0.45
   2   9  -5    0.49    0.12
  -2  -9   5    0.23    0.12
   2   9  -4    8.22    0.20
   2   9  -4    9.01    0.46
  -2  -9   4    7.85    0.20
   2   9  -3    0.28    0.18
  -2  -9   3    0.26    0.19
   2   9  -2    3.44    0.20
  -2  -9   2    3.35    0.21
   2   9  -1    2.43    0.20
  -2  -9   1    2.19    0.35
   2   9   0   14.32    0.39
  -2  -9   0   14.42    0.60
   2   9   1    0.10    0.15
  -2  -9  -1   -0.07    0.17
   2   9   2    4.81    0.32
  -2  -9  -2    4.78    0.36
   2   9   3    1.68    0.46
  -2  -9  -3    1.53    0.53
   2   9   4    0.18    0.23
  -2  -9  -4    0.44    0.28
   2   9   5   53.83    1.05
  -2  -9  -5   56.21    1.17
   2   9   6    0.34    0.42
  -2  -9  -6    0.13    0.30
   2   9   7    1.29    0.30
   2   9   7    1.20    0.23
  -2  -9  -7   -0.04    0.37
   2   9   8    5.84    0.32
   2   9   8    6.06    0.41
  -2  -9  -8    6.32    0.51
   2   9   9    0.48    0.26
   2   9   9    0.28    0.13
  -2  -9  -9    0.06    0.33
   2   9  10    0.00    0.10
   2   9  10   -0.02    0.20
  -2  -9 -10    0.00    0.25
   2  10  -6    1.41    0.38
   2  10  -5    0.25    0.28
   2  10  -4    0.09    0.14
   2  10  -4    0.15    0.24
  -2 -10   4    0.11    0.14
   2  10  -3    2.70    0.25
  -2 -10   3    2.40    0.27
   2  10  -2   -0.06    0.11
  -2 -10   2    0.02    0.12
   2  10  -1    3.88    0.23
  -2 -10   1    3.54    0.41
   2  10   0    0.09    0.15
  -2 -10   0    0.04    0.29
   2  10   1    6.63    0.33
  -2 -10  -1    7.16    0.38
   2  10   2    0.13    0.19
  -2 -10  -2    0.05    0.22
   2  10   3    0.01    0.19
  -2 -10  -3   -0.10    0.23
   2  10   4    0.88    0.46
  -2 -10  -4    0.77    0.56
   2  10   5    7.55    0.44
  -2 -10  -5    8.06    0.52
   2  10   6    1.90    0.34
  -2 -10  -6    1.79    0.42
   2  10   7    1.48    0.56
   2  10   7    1.54    0.16
  -2 -10  -7    0.00    0.41
   2  10   8    0.00    0.09
   2  10   8   -0.05    0.22
  -2 -10  -8   -0.02    0.27
   2  10   9    1.46    0.53
  -2 -10  -9    0.01    0.40
   2  11  -5    4.76    0.48
   2  11  -4   -0.08    0.24
   2  11  -4   -0.02    0.13
   2  11  -3    1.08    0.14
   2  11  -3    1.03    0.30
  -2 -11   3    0.65    0.24
   2  11  -2    1.53    0.17
  -2 -11   2    1.92    0.20
   2  11  -1   -0.03    0.12
  -2 -11   1    0.02    0.14
   2  11   0    2.88    0.24
  -2 -11   0    2.48    0.28
   2  11   1    3.28    0.28
  -2 -11  -1    3.40    0.33
   2  11   2    0.01    0.18
  -2 -11  -2    0.21    0.36
   2  11   3    0.22    0.22
  -2 -11  -3    0.02    0.27
   2  11   4    8.44    0.44
  -2 -11  -4    9.03    0.53
   2  11   5    0.01    0.22
  -2 -11  -5    0.16    0.46
   2  11   6    3.50    0.39
  -2 -11  -6    3.54    0.48
   2  11   7    0.58    0.32
   2  11   7    0.45    0.14
  -2 -11  -7    0.67    0.40
   2  11   8    0.05    0.41
  -2 -11  -8   -0.05    0.31
   2  12  -3    0.43    0.43
   2  12  -3    0.17    0.12
  -2 -12   3    0.29    0.22
   2  12  -2    0.59    0.16
   2  12  -2    1.39    0.28
  -2 -12   2    0.63    0.19
   2  12  -1    0.00    0.12
  -2 -12   1    0.01    0.14
   2  12   0    0.00    0.29
  -2 -12   0    0.34    0.22
   2  12   1    0.00    0.29
  -2 -12  -1    0.16    0.35
   2  12   2    0.01    0.40
  -2 -12  -2    1.00    0.30
   2  12   3   -0.10    0.37
  -2 -12  -3    0.27    0.28
   2  12   4    0.33    0.27
  -2 -12  -4    0.36    0.33
   2  12   5    0.58    0.31
  -2 -12  -5    0.61    0.39
   2  12   6   -0.16    0.25
  -2 -12  -6    0.16    0.32
   2  13   1   -0.01    0.16
  -2 -13  -1    0.02    0.20
   2  13   2   -0.01    0.22
  -2 -13  -2    0.44    0.28
   3 -11   0    0.57    0.24
   3 -11   0   -0.06    0.26
   3 -11   1   -0.04    0.22
   3 -11   1    0.50    0.32
   3 -10  -4    0.56    0.37
   3 -10  -3    0.39    0.33
   3 -10  -2    7.44    0.49
   3 -10  -1    2.60    0.36
   3 -10   0   -0.03    0.21
   3 -10   0    0.17    0.20
   3 -10   1    1.54    0.25
   3 -10   1    1.23    0.43
  -3  10  -1    1.04    0.21
   3 -10   2   -0.03    0.15
   3 -10   2    0.13    0.17
  -3  10  -2    0.09    0.12
   3 -10   3    0.04    0.22
   3 -10   3    0.10    0.19
  -3  10  -3   -0.09    0.19
   3 -10   4    1.75    0.18
   3 -10   4    1.24    0.30
  -3  10  -4    2.40    0.37
  -3  10  -5    0.10    0.29
   3  -9  -6    1.05    0.72
   3  -9  -5    2.64    0.46
   3  -9  -4    1.18    0.38
   3  -9  -3    4.02    0.42
   3  -9  -2    3.17    0.38
   3  -9  -1    0.58    0.27
   3  -9   0    0.62    0.24
  -3   9   0    0.38    0.13
   3  -9   1    0.45    0.21
   3  -9   1    0.94    0.37
  -3   9  -1    0.75    0.18
   3  -9   2    0.76    0.20
   3  -9   2    0.92    0.21
  -3   9  -2    0.84    0.15
   3  -9   3   12.66    0.54
   3  -9   3   13.29    0.50
  -3   9  -3   12.90    0.51
   3  -9   4    0.70    0.22
   3  -9   4    0.76    0.15
  -3   9  -4    0.72    0.20
   3  -9   5   -0.04    0.09
   3  -9   5   -0.04    0.16
  -3   9  -5    0.51    0.17
  -3   9  -6    1.74    0.29
  -3   9  -7    1.19    0.47
   3  -8  -7   -0.01    0.27
   3  -8  -6    3.90    0.47
   3  -8  -5    2.20    0.40
   3  -8  -4    3.93    0.42
   3  -8  -3    9.65    0.49
   3  -8  -2    0.69    0.28
   3  -8  -1    8.13    0.41
   3  -8   0    0.56    0.23
  -3   8   0    0.54    0.12
   3  -8   1    7.87    0.34
   3  -8   1    8.46    0.35
  -3   8  -1    7.72    0.30
   3  -8   2   -0.03    0.15
   3  -8   2    0.16    0.22
  -3   8  -2    0.12    0.17
   3  -8   3    3.32    0.22
   3  -8   3    3.23    0.30
  -3   8  -3    3.08    0.21
   3  -8   4    3.19    0.18
   3  -8   4    3.25    0.19
  -3   8  -4    3.14    0.24
   3  -8   5    0.42    0.16
   3  -8   5    0.33    0.17
  -3   8  -5    0.33    0.19
  -3   8  -6    0.78    0.24
  -3   8  -7    1.73    0.49
  -3   8  -8    5.02    0.43
   3  -7  -8    0.00    0.21
   3  -7  -8    0.00    0.24
   3  -7  -7    0.00    0.22
   3  -7  -6    0.00    0.20
   3  -7  -5   -0.02    0.23
   3  -7  -4    0.72    0.51
   3  -7  -3   29.50    0.74
   3  -7  -2    3.73    0.34
   3  -7  -1    0.45    0.24
   3  -7   0    8.57    0.37
  -3   7   0    8.53    0.17
   3  -7   1    6.01    0.28
   3  -7   1    5.76    0.29
  -3   7  -1    5.19    0.24
   3  -7   2   20.70    0.63
   3  -7   2   20.56    0.45
  -3   7  -2   19.97    0.39
   3  -7   3    0.30    0.14
   3  -7   3    0.35    0.13
  -3   7  -3    0.41    0.14
   3  -7   4   -0.08    0.09
   3  -7   4   -0.03    0.08
  -3   7  -4    0.10    0.12
   3  -7   5    0.03    0.07
   3  -7   5    0.08    0.09
  -3   7  -5    0.33    0.16
   3  -7   6    0.25    0.09
   3  -7   6    0.26    0.07
  -3   7  -6    0.12    0.20
  -3   7  -7    1.94    0.50
  -3   7  -8   17.33    0.90
  -3   7  -9    1.53    0.37
   3  -6  -9    0.00    0.22
   3  -6  -9    0.00    0.31
   3  -6  -8   -0.01    0.33
   3  -6  -8    0.00    0.18
   3  -6  -7   -0.01    0.21
   3  -6  -7    0.00    0.19
   3  -6  -6    0.29    0.46
   3  -6  -5    0.20    0.26
   3  -6  -4    7.43    0.42
   3  -6  -3   16.12    0.80
   3  -6  -2   74.92    1.26
   3  -6  -1    8.37    0.40
   3  -6   0    1.81    0.26
   3  -6   0    1.81    0.22
  -3   6   0    2.04    0.12
   3  -6   1    0.30    0.18
   3  -6   1    0.35    0.15
  -3   6  -1    0.19    0.08
   3  -6   2   -0.05    0.10
   3  -6   2    0.08    0.12
  -3   6  -2   -0.02    0.08
   3  -6   3    4.89    0.20
   3  -6   3    4.72    0.34
  -3   6  -3    5.02    0.33
   3  -6   4    6.44    0.20
   3  -6   4    6.88    0.28
  -3   6  -4    6.64    0.27
   3  -6   5   -0.04    0.11
   3  -6   5   -0.05    0.09
  -3   6  -5    0.22    0.13
   3  -6   6    1.03    0.09
   3  -6   6    0.63    0.12
  -3   6  -6    0.51    0.23
  -3   6  -7   61.38    1.54
  -3   6  -8    1.78    0.33
  -3   6  -9    0.14    0.26
  -3   6 -10   -0.14    0.28
   3  -5  -9    0.12    0.21
   3  -5  -9   -0.04    0.23
   3  -5  -8    0.00    0.19
   3  -5  -8    0.01    0.17
   3  -5  -7    0.01    0.22
   3  -5  -7    0.77    0.41
   3  -5  -6    0.00    0.19
   3  -5  -6    0.08    0.21
   3  -5  -5   11.86    0.72
   3  -5  -4   -0.06    0.21
   3  -5  -3    0.26    0.39
   3  -5  -2    3.65    0.33
   3  -5  -1    4.21    0.31
   3  -5  -1    4.24    0.26
   3  -5   0    8.05    0.29
   3  -5   0    7.44    0.33
   3  -5   1   10.86    0.52
   3  -5   1   11.28    0.43
  -3   5  -1   11.32    0.29
   3  -5   2    0.04    0.14
   3  -5   2    0.15    0.18
  -3   5  -2    0.18    0.15
   3  -5   3    0.19    0.12
   3  -5   3    0.17    0.16
  -3   5  -3    0.20    0.12
   3  -5   4    0.14    0.17
   3  -5   4    0.20    0.09
  -3   5  -4    0.25    0.22
   3  -5   5    4.39    0.18
   3  -5   5    4.14    0.21
  -3   5  -5    4.36    0.41
   3  -5   6    0.06    0.05
   3  -5   6    0.09    0.04
  -3   5  -6    0.03    0.28
  -3   5  -7   26.93    0.68
  -3   5  -8    1.66    0.30
  -3   5  -9    0.97    0.30
  -3   5 -10   -0.06    0.41
  -3   5 -11    0.42    0.32
   3  -4 -10    0.00    0.27
   3  -4 -10    1.30    0.37
   3  -4  -9    7.97    0.40
   3  -4  -9    8.49    0.42
   3  -4  -8    0.99    0.45
   3  -4  -8    1.11    0.25
   3  -4  -7    6.74    0.36
   3  -4  -7    7.69    0.39
   3  -4  -6   -0.07    0.16
   3  -4  -6    0.06    0.14
   3  -4  -5    0.87    0.44
   3  -4  -5    0.90    0.23
   3  -4  -4    7.05    0.37
   3  -4  -4    6.89    0.32
   3  -4  -3   23.24    0.82
   3  -4  -3   23.16    0.51
   3  -4  -2    2.83    0.28
   3  -4  -2    2.50    0.23
   3  -4  -1   23.80    0.48
   3  -4  -1   22.95    0.50
   3  -4   0    5.78    0.28
   3  -4   0    5.60    0.35
   3  -4   1    0.84    0.18
   3  -4   1    1.19    0.15
   3  -4   1    1.11    0.15
  -3   4  -1    1.21    0.15
   3  -4   2    5.00    0.22
   3  -4   2    5.09    0.18
   3  -4   2    5.12    0.19
  -3   4  -2    5.26    0.17
   3  -4   3   67.14    0.90
   3  -4   3   68.48    1.01
   3  -4   3   67.67    1.01
  -3   4  -3   68.04    1.11
   3  -4   4   29.56    0.43
   3  -4   4   31.63    0.53
   3  -4   4   30.37    0.57
  -3   4  -4   29.56    0.55
   3  -4   5    0.37    0.08
   3  -4   5    0.34    0.07
   3  -4   5    0.52    0.18
  -3   4  -5    0.43    0.17
   3  -4   6   33.94    0.47
   3  -4   6   36.95    0.95
  -3   4  -6   36.16    0.73
   3  -4   7    3.15    0.30
  -3   4  -7    2.23    0.28
   3  -4   8    1.77    0.31
  -3   4  -8    2.10    0.30
  -3   4  -9    0.45    0.25
  -3   4 -10   -0.02    0.21
  -3   4 -11    0.11    0.28
   3  -3 -10    2.55    0.30
   3  -3 -10    2.39    0.27
   3  -3  -9    1.25    0.26
   3  -3  -9    1.51    0.24
   3  -3  -9    1.30    0.11
   3  -3  -8    0.44    0.13
   3  -3  -8    0.74    0.20
   3  -3  -8    0.66    0.23
   3  -3  -7    0.02    0.05
   3  -3  -7    0.00    0.16
   3  -3  -7   -0.11    0.14
   3  -3  -6    2.68    0.11
   3  -3  -6    3.53    0.46
   3  -3  -6    2.75    0.39
   3  -3  -5    8.00    0.13
   3  -3  -5    7.99    0.37
   3  -3  -5    8.34    0.49
   3  -3  -4   27.07    0.59
   3  -3  -4   27.29    0.55
   3  -3  -3   92.99    1.62
   3  -3  -3   92.94    1.37
   3  -3  -2   41.95    0.71
   3  -3  -2   43.02    0.86
   3  -3  -1   22.50    0.26
   3  -3  -1   22.62    0.44
   3  -3   0   23.78    0.34
   3  -3   0   24.12    0.43
   3  -3   1    1.88    0.15
   3  -3   1    1.98    0.15
   3  -3   2    0.84    0.12
   3  -3   2    0.70    0.11
  -3   3  -2    0.94    0.11
   3  -3   3   10.73    0.27
   3  -3   3   11.21    0.22
  -3   3  -3   10.81    0.26
   3  -3   4    3.09    0.31
   3  -3   4    3.17    0.12
  -3   3  -4    2.95    0.19
   3  -3   5    4.72    0.25
   3  -3   5    4.92    0.12
  -3   3  -5    4.67    0.39
   3  -3   6    5.81    0.12
   3  -3   6    5.66    0.30
  -3   3  -6    5.48    0.29
   3  -3   7    7.11    0.13
   3  -3   7    7.17    0.14
   3  -3   7    8.01    0.37
  -3   3  -7    7.58    0.35
   3  -3   8    0.44    0.23
  -3   3  -8    0.13    0.35
   3  -3   9    0.58    0.27
  -3   3  -9    0.82    0.26
   3  -3  10    0.03    0.27
  -3   3 -10    0.44    0.26
  -3   3 -11    4.45    0.42
  -3   3 -12    0.15    0.31
   3  -2 -10    8.42    0.33
   3  -2 -10    7.77    0.25
   3  -2 -10    8.32    0.52
   3  -2  -9    0.32    0.18
   3  -2  -9    0.56    0.31
   3  -2  -9    0.31    0.28
   3  -2  -8    3.52    0.25
   3  -2  -8    3.14    0.23
   3  -2  -8    4.04    0.44
   3  -2  -7    0.96    0.10
   3  -2  -7    0.97    0.21
   3  -2  -7    0.90    0.19
   3  -2  -6    8.46    0.34
   3  -2  -6    8.35    0.31
   3  -2  -6    8.48    0.18
   3  -2  -5   15.55    0.28
   3  -2  -5   15.69    0.43
   3  -2  -5   15.85    0.39
   3  -2  -4    5.39    0.30
   3  -2  -4    5.18    0.10
   3  -2  -4    5.55    0.25
   3  -2  -3   16.41    0.37
   3  -2  -3   15.78    0.22
   3  -2  -2   48.87    0.75
   3  -2  -1   55.55    0.81
   3  -2  -1   56.99    0.62
   3  -2   0    0.10    0.09
   3  -2   0    0.72    0.19
   3  -2   1  117.38    1.64
   3  -2   1  117.31    1.43
   3  -2   2   74.08    0.96
   3  -2   2   74.84    0.99
   3  -2   3    0.11    0.11
   3  -2   3    0.10    0.13
  -3   2  -3    0.11    0.08
  -3   2  -3    0.12    0.10
   3  -2   4    2.81    0.11
   3  -2   4    2.93    0.19
  -3   2  -4    2.78    0.18
  -3   2  -4    2.43    0.29
   3  -2   5    5.75    0.25
   3  -2   5    5.89    0.14
  -3   2  -5    5.71    0.14
  -3   2  -5    5.62    0.25
   3  -2   6    2.40    0.15
   3  -2   6    2.35    0.23
  -3   2  -6    2.27    0.23
  -3   2  -6    2.27    0.09
   3  -2   7   10.10    0.38
  -3   2  -7    9.91    0.19
  -3   2  -7   10.36    0.38
   3  -2   8    1.28    0.25
   3  -2   8    1.01    0.06
  -3   2  -8    0.95    0.24
   3  -2   9    1.47    0.30
  -3   2  -9    1.79    0.29
   3  -2  10    0.69    0.29
  -3   2 -10    0.68    0.44
   3  -2  11    5.88    0.47
  -3   2 -11    5.81    0.45
  -3   2 -12    0.46    0.32
   3  -1 -10    0.03    0.18
   3  -1 -10    0.10    0.12
   3  -1 -10   -0.04    0.13
   3  -1  -9    0.04    0.12
   3  -1  -9   -0.04    0.10
   3  -1  -9    0.12    0.19
   3  -1  -8    7.64    0.29
   3  -1  -8    8.03    0.30
   3  -1  -8    7.46    0.25
   3  -1  -7   23.87    0.43
   3  -1  -7   24.66    0.50
   3  -1  -7   23.73    0.49
   3  -1  -6   36.58    0.65
   3  -1  -6   36.25    0.79
   3  -1  -6   35.85    0.64
   3  -1  -5   51.78    0.82
   3  -1  -5   52.40    0.72
   3  -1  -5   52.16    0.82
   3  -1  -4   19.15    0.39
   3  -1  -4   19.38    0.29
   3  -1  -3    9.52    0.26
   3  -1  -2   19.33    0.37
   3  -1  -1    4.07    0.19
   3  -1   0    0.22    0.12
  -3   1   0    0.33    0.13
   3  -1   1  313.61    4.10
   3  -1   1  313.20    4.09
  -3   1  -1  308.50    4.09
   3  -1   2   20.71    0.34
   3  -1   2   20.93    0.35
  -3   1  -2   20.66    0.35
   3  -1   3   72.70    0.90
   3  -1   3   72.32    0.99
  -3   1  -3   74.13    0.94
   3  -1   4    6.57    0.16
   3  -1   4    6.60    0.24
  -3   1  -4    6.46    0.16
  -3   1  -4    6.35    0.24
   3  -1   5    4.74    0.24
   3  -1   5    4.69    0.14
  -3   1  -5    4.70    0.13
  -3   1  -5    4.78    0.24
   3  -1   6    3.19    0.20
   3  -1   6    3.43    0.24
  -3   1  -6    3.22    0.15
  -3   1  -6    3.21    0.24
   3  -1   7    2.46    0.39
   3  -1   7    2.39    0.17
  -3   1  -7    2.25    0.12
  -3   1  -7    2.41    0.25
   3  -1   8    0.49    0.20
  -3   1  -8    0.26    0.08
  -3   1  -8    0.13    0.20
   3  -1   9    0.26    0.22
  -3   1  -9    0.30    0.04
  -3   1  -9    0.36    0.23
   3  -1  10   -0.02    0.02
   3  -1  10   -0.15    0.29
  -3   1 -10    0.00    0.17
  -3   1 -10    0.02    0.02
   3  -1  11   -0.04    0.22
  -3   1 -11    0.08    0.21
   3  -1  12    4.58    0.46
  -3   1 -12    4.66    0.66
   3   0 -11   -0.01    0.09
   3   0 -11    0.02    0.10
   3   0 -11   -0.04    0.13
   3   0 -10    0.10    0.13
   3   0 -10    0.17    0.19
   3   0  -9    0.05    0.12
   3   0  -9    0.09    0.11
   3   0  -9    0.03    0.20
   3   0  -8    0.13    0.20
   3   0  -8    0.19    0.22
   3   0  -8    0.18    0.12
   3   0  -7    8.33    0.42
   3   0  -7    8.57    0.39
   3   0  -7    8.76    0.27
   3   0  -6  170.18    2.33
   3   0  -6  166.01    2.39
   3   0  -6  168.85    2.38
   3   0  -5   71.04    1.01
   3   0  -5   68.64    1.11
   3   0  -4   10.97    0.27
   3   0  -3   44.52    0.65
   3   0  -2    1.43    0.14
  -3   0   2    1.12    0.15
   3   0  -1    3.34    0.17
  -3   0   1    3.19    0.18
   3   0   0  435.50    5.83
  -3   0   0  436.01    6.07
   3   0   1  147.83    1.86
  -3   0  -1  148.43    1.90
   3   0   2   73.77    0.94
   3   0   2   68.45    0.92
  -3   0  -2   74.30    0.95
   3   0   3   80.83    1.02
   3   0   3   80.92    1.23
  -3   0  -3   84.22    1.15
   3   0   4  134.99    1.84
   3   0   4  140.38    1.87
  -3   0  -4  139.66    1.81
   3   0   5    4.22    0.16
   3   0   5    4.32    0.23
  -3   0  -5    4.10    0.23
  -3   0  -5    4.26    0.20
   3   0   6   30.91    0.55
   3   0   6   31.06    0.74
  -3   0  -6   31.40    0.43
  -3   0  -6   30.44    0.59
   3   0   7    1.93    0.22
   3   0   7    1.62    0.21
  -3   0  -7    1.60    0.15
  -3   0  -7    1.53    0.22
   3   0   8    8.62    0.19
   3   0   8    8.81    0.37
  -3   0  -8    8.93    0.23
  -3   0  -8    9.16    0.54
   3   0   9    0.18    0.11
   3   0   9    0.10    0.21
  -3   0  -9    0.31    0.32
  -3   0  -9    0.25    0.10
   3   0  10    4.26    0.12
   3   0  10    5.33    0.37
  -3   0 -10    4.40    0.12
  -3   0 -10    4.15    0.34
   3   0  11    0.04    0.53
  -3   0 -11    1.52    0.12
  -3   0 -11    1.65    0.31
   3   0  12    3.29    0.41
  -3   0 -12    3.05    0.39
   3   0  13   -0.03    0.33
  -3   0 -13    0.91    0.31
   3   1 -10    2.40    0.17
   3   1 -10    2.39    0.16
   3   1  -9    1.66    0.34
   3   1  -9    2.07    0.25
   3   1  -9    1.76    0.23
   3   1  -8   60.09    0.87
   3   1  -8   59.32    1.18
   3   1  -8   60.60    0.91
   3   1  -7   39.68    0.62
   3   1  -7   40.00    0.75
   3   1  -7   39.97    0.90
   3   1  -6   49.61    0.87
   3   1  -6   50.61    0.84
   3   1  -5    6.81    0.21
   3   1  -5    6.84    0.23
   3   1  -4   26.62    0.53
   3   1  -3    8.48    0.21
  -3  -1   3    8.60    0.23
   3   1  -2    8.44    0.21
  -3  -1   2    8.53    0.23
   3   1  -1    0.02    0.09
  -3  -1   1    0.02    0.09
   3   1   0  625.19    8.61
  -3  -1   0  609.83    8.49
   3   1   1   17.82    0.34
  -3  -1  -1   17.71    0.47
   3   1   2   49.71    0.69
  -3  -1  -2   51.17    0.69
   3   1   3   45.16    0.77
  -3  -1  -3   44.46    0.61
   3   1   4    2.12    0.25
   3   1   4    1.76    0.18
  -3  -1  -4    1.22    0.21
   3   1   5    0.84    0.16
   3   1   5    0.83    0.14
  -3  -1  -5    0.92    0.11
   3   1   6   11.41    0.27
   3   1   6   11.66    0.33
  -3  -1  -6   11.78    0.24
   3   1   7    0.40    0.12
   3   1   7    0.19    0.17
  -3  -1  -7    0.31    0.10
   3   1   8    0.46    0.19
   3   1   8    0.43    0.12
  -3  -1  -8    0.47    0.17
  -3  -1  -8    0.09    0.20
   3   1   9    9.48    0.39
   3   1   9    9.00    0.22
  -3  -1  -9    7.82    0.38
  -3  -1  -9    9.25    0.30
   3   1  10    1.55    0.11
   3   1  10    1.42    0.28
  -3  -1 -10    1.46    0.12
  -3  -1 -10    0.54    0.27
   3   1  11   38.73    0.56
   3   1  11   43.01    1.00
  -3  -1 -11   39.79    0.69
   3   1  12    5.47    0.44
   3   1  13   -0.01    0.36
   3   2 -10    6.80    0.22
   3   2 -10    6.69    0.21
   3   2  -9    2.40    0.22
   3   2  -9    2.91    0.26
   3   2  -9    2.50    0.23
   3   2  -8    9.61    0.24
   3   2  -8    9.77    0.38
   3   2  -8    9.47    0.24
   3   2  -7   69.94    0.96
   3   2  -7   70.71    1.09
   3   2  -7   70.71    1.21
   3   2  -6    0.79    0.20
   3   2  -6    0.91    0.19
   3   2  -5   34.34    0.62
   3   2  -4   35.37    0.51
  -3  -2   4   33.28    0.52
   3   2  -3    0.16    0.09
  -3  -2   3    0.19    0.09
   3   2  -2   26.85    0.41
  -3  -2   2   26.61    0.42
   3   2  -1 1122.63   16.70
  -3  -2   1 1099.83   16.65
   3   2   0   16.83    0.33
  -3  -2   0   16.37    0.32
   3   2   1   18.47    0.36
  -3  -2  -1   17.86    0.34
   3   2   2    8.80    0.27
  -3  -2  -2    7.60    0.36
   3   2   3   81.03    1.24
  -3  -2  -3   80.53    1.06
   3   2   4  274.31    3.59
  -3  -2  -4  268.95    3.53
   3   2   5    6.02    0.23
   3   2   5    6.04    0.25
  -3  -2  -5    5.64    0.32
   3   2   6   12.81    0.32
   3   2   6   13.64    0.34
  -3  -2  -6   13.16    0.30
   3   2   7    3.39    0.24
   3   2   7    3.60    0.35
  -3  -2  -7    3.64    0.19
   3   2   8    0.97    0.16
   3   2   8    0.91    0.21
  -3  -2  -8    0.96    0.25
   3   2   9   36.83    0.96
   3   2   9   36.29    0.57
  -3  -2  -9   37.52    0.61
   3   2  10    6.00    0.55
   3   2  10    5.79    0.31
  -3  -2 -10    5.26    0.22
   3   2  11    3.15    0.17
   3   2  11    3.62    0.37
  -3  -2 -11    3.45    0.28
   3   2  12    3.08    0.25
   3   2  12    3.81    0.37
  -3  -2 -12    3.44    0.18
   3   2  13    0.00    0.20
   3   3  -9   25.54    0.47
   3   3  -9   25.26    0.42
   3   3  -9   26.95    0.94
   3   3  -8    4.17    0.23
   3   3  -8    4.14    0.22
   3   3  -8    4.30    0.50
   3   3  -7    9.90    0.58
   3   3  -7    9.68    0.22
   3   3  -6    6.85    0.19
   3   3  -6    6.36    0.32
   3   3  -5    3.35    0.15
   3   3  -4    1.38    0.12
  -3  -3   4    1.34    0.18
   3   3  -3    0.87    0.12
  -3  -3   3    0.90    0.17
   3   3  -2   14.46    0.39
  -3  -3   2   14.34    0.28
   3   3  -1   90.39    1.17
  -3  -3   1   89.36    1.25
   3   3   0   10.22    0.40
  -3  -3   0    9.62    0.24
   3   3   1    1.31    0.17
  -3  -3  -1    1.46    0.15
   3   3   2   36.22    0.58
  -3  -3  -2   36.30    0.71
   3   3   3  182.26    2.38
  -3  -3  -3  177.19    2.51
   3   3   4   93.26    1.28
  -3  -3  -4   93.15    1.26
   3   3   5   58.51    0.87
   3   3   5   59.09    0.88
  -3  -3  -5   57.23    0.84
   3   3   6   11.73    0.34
   3   3   6   11.76    0.33
  -3  -3  -6   11.92    0.50
   3   3   7    0.47    0.17
   3   3   7    0.47    0.18
  -3  -3  -7    0.30    0.28
   3   3   8    0.47    0.30
   3   3   8    0.54    0.30
  -3  -3  -8    0.76    0.19
   3   3   9    9.79    0.37
   3   3   9    9.64    0.30
  -3  -3  -9    9.34    0.46
   3   3  10   67.17    1.24
   3   3  10   67.58    1.01
  -3  -3 -10   66.59    1.05
   3   3  11    1.37    0.28
   3   3  11    1.17    0.28
  -3  -3 -11    1.46    0.18
   3   3  12    0.10    0.11
   3   3  12   -0.01    0.21
  -3  -3 -12    0.15    0.21
   3   3  13    0.83    0.14
   3   3  13    0.00    0.47
  -3  -3 -13    1.43    0.16
   3   4  -9    1.25    0.30
   3   4  -8   17.45    0.38
   3   4  -8   17.40    0.28
   3   4  -8   18.70    0.59
   3   4  -7    4.59    0.15
   3   4  -7    4.80    0.34
   3   4  -6    0.02    0.07
   3   4  -6    0.06    0.16
   3   4  -5   20.85    0.35
  -3  -4   5   20.16    0.34
   3   4  -4    8.98    0.22
  -3  -4   4    8.68    0.21
   3   4  -3   14.38    0.40
  -3  -4   3   13.88    0.26
   3   4  -2  302.87    4.03
  -3  -4   2  300.13    3.96
   3   4  -1    0.33    0.13
  -3  -4   1    0.28    0.11
   3   4   0   10.27    0.28
  -3  -4   0   10.64    0.25
   3   4   1    2.73    0.21
  -3  -4  -1    2.48    0.30
   3   4   2    2.71    0.23
  -3  -4  -2    2.54    0.21
   3   4   3   94.92    1.33
  -3  -4  -3   92.23    1.29
   3   4   4   39.85    0.68
  -3  -4  -4   38.60    0.84
   3   4   5   32.42    0.61
  -3  -4  -5   32.12    0.60
   3   4   6    0.16    0.22
   3   4   6    0.08    0.30
  -3  -4  -6    0.03    0.17
   3   4   7    0.90    0.22
   3   4   7    0.84    0.18
   3   4   8   36.44    0.68
   3   4   8   36.77    0.69
   3   4   9    5.18    0.27
   3   4   9    5.47    0.29
  -3  -4  -9    5.15    0.47
   3   4  10    8.35    0.38
   3   4  10    8.79    0.32
  -3  -4 -10    8.89    0.35
   3   4  11   36.24    0.82
   3   4  11   36.70    0.83
  -3  -4 -11   35.89    0.71
   3   4  12    0.00    0.25
   3   4  12    0.93    0.17
  -3  -4 -12    1.09    0.31
   3   4  13    0.30    0.14
   3   4  13    0.00    0.23
  -3  -4 -13    0.12    0.16
   3   5  -9    0.22    0.27
   3   5  -8    2.29    0.10
   3   5  -8    2.44    0.13
   3   5  -8    3.52    0.35
   3   5  -7   10.80    0.21
   3   5  -7   11.41    0.47
   3   5  -6    6.23    0.17
   3   5  -6    6.44    0.38
   3   5  -5    6.73    0.28
  -3  -5   5    6.47    0.17
   3   5  -4    2.87    0.16
  -3  -5   4    2.57    0.20
   3   5  -3    0.38    0.13
  -3  -5   3    0.41    0.10
  -3  -5   2   65.88    0.89
   3   5  -1    3.95    0.21
  -3  -5   1    3.92    0.18
   3   5   0    0.14    0.17
  -3  -5   0    0.88    0.14
   3   5   1   10.20    0.48
  -3  -5  -1   10.43    0.30
   3   5   2   38.99    0.90
  -3  -5  -2   38.30    0.65
   3   5   3  369.48    5.11
  -3  -5  -3  370.21    5.16
   3   5   4    8.60    0.37
  -3  -5  -4    8.48    0.35
   3   5   5   23.01    0.55
  -3  -5  -5   23.41    0.56
   3   5   6    3.33    0.31
   3   5   6    3.47    0.22
  -3  -5  -6    3.18    0.31
   3   5   7   12.16    0.35
   3   5   7   12.52    0.44
  -3  -5  -7   12.30    0.44
   3   5   8   18.32    0.45
   3   5   8   18.49    0.49
  -3  -5  -8   18.82    0.52
   3   5   9   16.92    0.45
   3   5   9   16.68    0.45
  -3  -5  -9   16.65    0.49
   3   5  10    1.48    0.38
   3   5  10    1.70    0.39
  -3  -5 -10    1.72    0.26
   3   5  11    0.28    0.19
   3   5  11    0.06    0.28
  -3  -5 -11    0.10    0.33
   3   5  12   -0.01    0.25
   3   5  12   -0.01    0.19
  -3  -5 -12    0.26    0.18
   3   6  -8    0.35    0.28
   3   6  -7    2.93    0.16
   3   6  -7    3.77    0.38
   3   6  -6    2.34    0.12
   3   6  -6    2.86    0.32
  -3  -6   6    2.24    0.16
   3   6  -5    1.60    0.20
  -3  -6   5    1.46    0.10
   3   6  -4    0.36    0.12
  -3  -6   4    0.43    0.09
   3   6  -3    9.34    0.40
  -3  -6   3    9.03    0.22
   3   6  -2    1.24    0.18
  -3  -6   2    1.04    0.13
   3   6  -1   62.70    0.94
  -3  -6   1   63.73    0.92
   3   6   0    1.12    0.35
  -3  -6   0    1.19    0.18
   3   6   1    2.83    0.26
  -3  -6  -1    2.81    0.39
   3   6   2    7.02    0.35
  -3  -6  -2    7.35    0.54
   3   6   3   37.70    0.99
  -3  -6  -3   40.20    0.75
   3   6   4    4.03    0.34
  -3  -6  -4    4.11    0.33
   3   6   5    0.69    0.26
  -3  -6  -5    0.67    0.26
   3   6   6    1.39    0.29
  -3  -6  -6    1.48    0.30
   3   6   7    1.86    0.29
   3   6   7    2.08    0.34
  -3  -6  -7    2.08    0.54
   3   6   8    9.87    0.39
   3   6   8    9.82    0.33
  -3  -6  -8   10.35    0.69
   3   6   9   14.31    0.46
   3   6   9   14.55    0.41
  -3  -6  -9   14.86    0.51
   3   6  10   14.77    0.67
   3   6  10   14.80    0.45
  -3  -6 -10   14.67    0.51
   3   6  11    0.03    0.17
   3   6  11    0.23    0.30
  -3  -6 -11    0.26    0.21
   3   6  12    0.36    0.32
   3   6  12    0.27    0.33
   3   7  -8    0.78    0.34
   3   7  -7    0.08    0.25
   3   7  -6    0.72    0.14
   3   7  -6    1.34    0.30
  -3  -7   6    0.91    0.09
   3   7  -5    0.96    0.10
  -3  -7   5    0.71    0.09
   3   7  -4    0.56    0.20
  -3  -7   4    0.83    0.10
   3   7  -3    7.53    0.38
  -3  -7   3    7.34    0.21
   3   7  -2   28.21    0.70
  -3  -7   2   28.56    0.49
   3   7  -1   88.25    1.29
  -3  -7   1   79.38    1.36
   3   7   0    3.12    0.27
  -3  -7   0    3.28    0.24
   3   7   1    0.06    0.28
  -3  -7  -1    0.01    0.15
   3   7   2   33.27    0.69
  -3  -7  -2   33.82    0.70
   3   7   3    1.47    0.29
   3   7   4   22.38    0.60
  -3  -7  -4   21.52    0.61
   3   7   5    0.12    0.23
  -3  -7  -5    0.04    0.23
   3   7   6   25.12    0.64
  -3  -7  -6   25.06    1.01
   3   7   7    3.93    0.58
   3   7   7    4.04    0.24
  -3  -7  -7    3.94    0.40
   3   7   8   28.81    0.69
   3   7   8   28.16    0.58
  -3  -7  -8   29.34    0.75
   3   7   9    1.64    0.21
   3   7   9    1.45    0.29
  -3  -7  -9    1.47    0.55
   3   7  10    0.26    0.21
   3   7  10    0.33    0.26
  -3  -7 -10    0.08    0.25
   3   7  11    1.07    0.21
   3   7  11    1.36    0.26
  -3  -7 -11    0.00    0.30
   3   7  12    0.31    0.36
   3   7  12    0.34    0.19
  -3  -7 -12    0.01    0.26
   3   8  -8    0.44    0.34
   3   8  -7    0.17    0.30
   3   8  -6    1.67    0.10
   3   8  -6    2.40    0.37
   3   8  -5    0.22    0.09
  -3  -8   5    0.24    0.08
   3   8  -4    7.82    0.32
  -3  -8   4    7.78    0.28
   3   8  -3    0.03    0.20
  -3  -8   3    0.14    0.10
   3   8  -2  123.68    1.74
  -3  -8   2  111.71    1.81
   3   8  -1    7.00    0.46
  -3  -8   1    6.72    0.27
   3   8   0    1.76    0.39
  -3  -8   0    1.60    0.22
   3   8   1   10.42    0.40
  -3  -8  -1   10.50    0.38
   3   8   2    0.59    0.24
  -3  -8  -2    0.58    0.25
   3   8   3    3.02    0.33
  -3  -8  -3    2.78    0.34
   3   8   4   -0.01    0.22
  -3  -8  -4   -0.13    0.23
   3   8   5   23.08    0.62
  -3  -8  -5   23.75    1.01
   3   8   6    7.47    0.43
  -3  -8  -6    7.63    0.49
   3   8   7   40.12    0.87
  -3  -8  -7   41.81    0.97
   3   8   8    2.96    0.23
   3   8   8    2.92    0.35
  -3  -8  -8    3.44    0.41
   3   8   9    0.02    0.12
   3   8   9    0.00    0.32
  -3  -8  -9    0.00    0.23
   3   8  10   -0.05    0.20
   3   8  10   -0.02    0.13
  -3  -8 -10    0.02    0.40
   3   8  11    0.48    0.18
   3   8  11    0.72    0.26
  -3  -8 -11    0.01    0.31
   3   9  -7   -0.08    0.48
   3   9  -6    6.02    0.52
   3   9  -5    0.88    0.10
   3   9  -5    1.25    0.33
  -3  -9   5    0.84    0.10
   3   9  -4    0.81    0.20
  -3  -9   4    0.78    0.11
   3   9  -3   14.02    0.33
  -3  -9   3   14.06    0.33
   3   9  -2   13.06    0.34
  -3  -9   2   13.52    0.35
   3   9  -1    1.66    0.21
  -3  -9   1    1.92    0.20
   3   9   0    8.94    0.34
  -3  -9   0    9.02    0.52
   3   9   1    0.19    0.19
  -3  -9  -1    0.30    0.33
   3   9   2    0.24    0.21
  -3  -9  -2    0.16    0.22
   3   9   3   20.49    0.56
  -3  -9  -3   21.64    0.62
   3   9   4    0.05    0.22
  -3  -9  -4    0.16    0.24
   3   9   5    8.08    0.70
  -3  -9  -5    7.30    0.79
   3   9   6    6.66    0.43
  -3  -9  -6    6.58    0.50
   3   9   7   15.24    0.84
  -3  -9  -7   17.31    0.67
   3   9   8   11.53    0.36
   3   9   8   11.36    0.50
  -3  -9  -8   12.23    0.61
   3   9   9    0.02    0.22
   3   9   9    0.31    0.24
  -3  -9  -9   -0.01    0.29
   3   9  10    0.36    0.48
   3   9  10    0.63    0.17
  -3  -9 -10    0.00    0.58
   3  10  -6    9.36    0.63
   3  10  -5    6.00    0.50
   3  10  -4    0.00    0.09
  -3 -10   4   -0.13    0.14
   3  10  -3    0.19    0.20
  -3 -10   3    0.23    0.19
   3  10  -2    0.01    0.13
  -3 -10   2    0.24    0.13
   3  10  -1    0.00    0.13
  -3 -10   1   -0.11    0.23
   3  10   0    0.81    0.20
  -3 -10   0    0.30    0.33
   3  10   1    1.16    0.24
  -3 -10  -1    1.11    0.42
   3  10   2    7.08    0.37
  -3 -10  -2    6.74    0.41
   3  10   3    4.17    0.54
  -3 -10  -3    3.08    0.37
   3  10   4    7.84    0.42
  -3 -10  -4    8.82    0.49
   3  10   5    0.78    0.30
  -3 -10  -5    0.90    0.34
   3  10   6    0.22    0.28
  -3 -10  -6    0.56    0.54
   3  10   7    0.25    0.26
  -3 -10  -7    0.00    0.31
   3  10   8    0.01    0.12
   3  10   8   -0.09    0.22
  -3 -10  -8    0.02    0.26
   3  10   9    0.26    0.29
   3  10   9    0.30    0.24
  -3 -10  -9   -0.02    0.57
   3  11  -4    0.16    0.19
   3  11  -4    1.35    0.34
   3  11  -3    1.67    0.16
  -3 -11   3    2.06    0.27
   3  11  -2    0.20    0.14
  -3 -11   2    0.15    0.15
   3  11  -1    0.21    0.15
  -3 -11   1    0.00    0.28
   3  11   0    1.39    0.23
  -3 -11   0    1.41    0.41
   3  11   1    2.41    0.28
  -3 -11  -1    2.82    0.31
   3  11   2   11.86    0.45
  -3 -11  -2   12.16    0.51
   3  11   3    2.21    0.31
   3  11   4    0.11    0.25
  -3 -11  -4    0.39    0.29
   3  11   5    0.04    0.26
  -3 -11  -5    0.38    0.31
   3  11   6    0.06    0.25
  -3 -11  -6    0.09    0.30
   3  11   7    7.31    0.49
  -3 -11  -7    7.58    0.95
   3  11   8    0.28    0.26
   3  11   8    0.56    0.33
  -3 -11  -8   -0.01    0.64
   3  12  -3    1.23    0.16
  -3 -12   3    1.00    0.27
   3  12  -2    7.79    0.43
  -3 -12   2    8.51    0.33
   3  12  -1    0.01    0.16
  -3 -12   1    0.73    0.30
   3  12   0    0.00    0.17
  -3 -12   0    0.23    0.19
   3  12   1    3.95    0.31
  -3 -12  -1    3.90    0.35
   3  12   2    0.00    0.17
  -3 -12  -2    0.01    0.20
   3  12   3    0.22    0.25
  -3 -12  -3    0.54    0.30
   3  12   4    0.18    0.25
  -3 -12  -4    0.09    0.29
   3  12   5    0.42    0.30
  -3 -12  -5    0.44    0.36
   3  12   6    0.43    0.32
  -3 -12  -6    0.64    0.39
   3  12   7    9.14    0.57
  -3 -12  -7    9.79    0.68
   3  13   1   -0.01    0.17
  -3 -13  -1   -0.01    0.19
   3  13   2    0.00    0.17
  -3 -13  -2   -0.01    0.32
   3  13   3    0.00    0.19
  -3 -13  -3   -0.01    0.23
   4 -10  -1    2.99    0.40
   4 -10  -1    2.83    0.36
   4 -10   0   -0.05    0.18
   4 -10   0    0.05    0.16
   4 -10   1    0.05    0.28
   4 -10   1   -0.14    0.32
   4 -10   2   -0.01    0.20
   4 -10   2    0.28    0.18
   4 -10   3    0.11    0.19
   4 -10   3    0.50    0.18
  -4  10  -3    0.25    0.15
   4  -9  -4    7.06    0.78
   4  -9  -4    6.44    0.91
   4  -9  -3    0.50    0.55
   4  -9  -3    0.32    0.48
   4  -9  -2    2.19    0.53
   4  -9  -2    1.98    0.38
   4  -9  -1    0.02    0.25
   4  -9  -1    0.29    0.23
   4  -9   0   -0.06    0.18
   4  -9   0    0.04    0.17
   4  -9   1    0.02    0.32
   4  -9   1    0.11    0.29
   4  -9   2    0.29    0.18
   4  -9   2    0.31    0.20
  -4   9  -2    0.36    0.18
   4  -9   3    0.35    0.17
   4  -9   3    0.40    0.17
  -4   9  -3    0.21    0.14
   4  -9   4    0.12    0.14
   4  -9   4    0.09    0.13
  -4   9  -4    0.07    0.24
   4  -9   5    3.30    0.20
   4  -9   5    3.32    0.20
  -4   9  -5    3.70    0.28
   4  -8  -6    0.00    0.46
   4  -8  -6    0.01    0.38
   4  -8  -5    2.85    0.46
   4  -8  -5    2.50    0.64
   4  -8  -4    0.43    0.48
   4  -8  -4    0.53    0.34
   4  -8  -3    0.06    0.41
   4  -8  -3    0.05    0.37
   4  -8  -2    3.49    0.39
   4  -8  -2    3.59    0.55
   4  -8  -1   13.68    0.51
   4  -8  -1   12.98    0.50
   4  -8   0    0.28    0.23
   4  -8   0    0.24    0.21
   4  -8   1    6.03    0.49
   4  -8   1    6.34    0.54
   4  -8   2    0.84    0.35
   4  -8   2    0.91    0.20
  -4   8  -2    0.83    0.20
   4  -8   3    1.10    0.20
   4  -8   3    1.58    0.19
  -4   8  -3    1.20    0.17
   4  -8   4    5.67    0.24
   4  -8   4    5.66    0.38
  -4   8  -4    5.63    0.27
   4  -8   5    0.04    0.18
   4  -8   5    0.17    0.17
  -4   8  -5    0.13    0.16
  -4   8  -6   -0.31    0.20
  -4   8  -7    0.11    0.21
   4  -7  -7    0.01    0.26
   4  -7  -7    0.01    0.23
   4  -7  -6    5.99    0.50
   4  -7  -6    5.14    0.46
   4  -7  -5    1.76    0.36
   4  -7  -5    0.00    0.52
   4  -7  -4    0.33    0.28
   4  -7  -4   -0.10    0.41
   4  -7  -3    0.71    0.30
   4  -7  -3    0.64    0.43
   4  -7  -2   -0.05    0.31
   4  -7  -2   -0.01    0.36
   4  -7  -1    1.43    0.29
   4  -7  -1    1.56    0.27
   4  -7   0   50.46    0.96
   4  -7   0   49.62    0.97
   4  -7   1    0.59    0.33
   4  -7   1    0.91    0.23
   4  -7   2    3.78    0.42
   4  -7   2    3.77    0.24
  -4   7  -2    3.74    0.25
   4  -7   3    0.93    0.17
   4  -7   3    0.69    0.16
  -4   7  -3    0.72    0.15
   4  -7   4    4.09    0.20
   4  -7   4    4.03    0.21
  -4   7  -4    4.06    0.24
   4  -7   5    0.08    0.08
   4  -7   5   -0.10    0.09
  -4   7  -5    0.09    0.13
   4  -7   6   -0.02    0.07
   4  -7   6   -0.06    0.07
  -4   7  -6    0.13    0.16
  -4   7  -7    0.24    0.22
  -4   7  -8    1.32    0.32
   4  -6  -8    0.00    0.22
   4  -6  -8    0.00    0.19
   4  -6  -7    0.00    0.20
   4  -6  -7    0.00    0.37
   4  -6  -6    0.48    0.28
   4  -6  -6    0.00    0.26
   4  -6  -5    0.77    0.45
   4  -6  -5    0.00    0.24
   4  -6  -4    3.20    0.38
   4  -6  -4    3.55    0.34
   4  -6  -3    5.10    0.40
   4  -6  -3    4.41    0.35
   4  -6  -2    0.33    0.22
   4  -6  -2    0.58    0.42
   4  -6  -1   16.49    0.50
   4  -6  -1   16.77    0.53
   4  -6   0   99.35    1.57
   4  -6   0   98.48    1.60
   4  -6   1    0.64    0.20
   4  -6   1    0.41    0.18
   4  -6   2    0.97    0.27
   4  -6   2    0.91    0.19
  -4   6  -2    0.91    0.12
   4  -6   3   -0.04    0.09
   4  -6   3    0.03    0.14
  -4   6  -3    0.02    0.08
   4  -6   4    0.44    0.22
   4  -6   4    0.46    0.12
  -4   6  -4    0.46    0.25
   4  -6   5    0.38    0.10
   4  -6   5    0.00    0.11
  -4   6  -5    0.45    0.17
   4  -6   6    0.20    0.13
   4  -6   6    0.13    0.13
  -4   6  -6    0.17    0.18
   4  -6   7    0.53    0.09
  -4   6  -7    0.60    0.23
  -4   6  -8    0.28    0.25
  -4   6  -9   11.63    0.57
   4  -5  -8   -0.03    0.35
   4  -5  -8    0.00    0.19
   4  -5  -7    7.43    0.43
   4  -5  -7    8.47    0.47
   4  -5  -6   -0.19    0.24
   4  -5  -6   -0.01    0.21
   4  -5  -5    3.29    0.36
   4  -5  -5    2.88    0.32
   4  -5  -4   19.81    0.58
   4  -5  -4   19.31    0.57
   4  -5  -3   18.01    0.54
   4  -5  -3   17.16    0.51
   4  -5  -2   13.81    0.74
   4  -5  -2   13.33    0.45
   4  -5  -1   68.14    1.16
   4  -5  -1   67.10    1.14
   4  -5   0    1.78    0.27
   4  -5   0    1.67    0.22
   4  -5   1    4.41    0.28
   4  -5   1    4.29    0.24
   4  -5   2    3.96    0.41
   4  -5   2    4.32    0.22
   4  -5   2    3.64    0.17
   4  -5   3    3.96    0.22
   4  -5   3    3.91    0.20
   4  -5   3    3.81    0.20
  -4   5  -3    3.91    0.30
   4  -5   4    6.22    0.22
   4  -5   4    6.30    0.21
   4  -5   4    7.04    0.27
  -4   5  -4    6.61    0.27
   4  -5   5    2.45    0.23
   4  -5   5    2.53    0.14
   4  -5   5    2.63    0.24
  -4   5  -5    2.64    0.35
   4  -5   6    8.35    0.19
   4  -5   6    8.82    0.27
   4  -5   6    8.80    0.38
  -4   5  -6    8.45    0.36
   4  -5   7    0.14    0.10
   4  -5   7    0.22    0.10
   4  -5   7    0.13    0.22
  -4   5  -7    0.31    0.21
  -4   5  -8   13.68    0.54
  -4   5  -9    0.67    0.29
  -4   5 -10    0.18    0.45
   4  -4  -9   -0.06    0.29
   4  -4  -9    1.70    0.41
   4  -4  -8    0.28    0.21
   4  -4  -8   -0.16    0.23
   4  -4  -7    2.21    0.32
   4  -4  -7    2.19    0.29
   4  -4  -6    1.02    0.43
   4  -4  -6    0.01    0.35
   4  -4  -5   12.69    0.47
   4  -4  -5   11.26    0.44
   4  -4  -4    1.14    0.47
   4  -4  -4    1.14    0.25
   4  -4  -3    7.33    0.39
   4  -4  -3    7.43    0.34
   4  -4  -2    1.20    0.28
   4  -4  -2    1.07    0.37
   4  -4  -1    3.15    0.30
   4  -4  -1    2.99    0.25
   4  -4   0    0.01    0.17
   4  -4   0   -0.07    0.14
   4  -4   0   -0.05    0.08
   4  -4   1    1.38    0.18
   4  -4   1    1.51    0.10
   4  -4   2   18.35    0.50
   4  -4   2   18.69    0.34
   4  -4   3    7.10    0.23
   4  -4   3    7.19    0.24
  -4   4  -3    6.96    0.23
   4  -4   4   45.31    0.79
   4  -4   4   45.60    0.68
  -4   4  -4   45.22    0.76
   4  -4   5    3.54    0.25
   4  -4   5    3.85    0.15
  -4   4  -5    3.37    0.25
   4  -4   6    0.00    0.06
   4  -4   6    0.02    0.10
   4  -4   6   -0.04    0.15
  -4   4  -6   -0.17    0.23
   4  -4   7    0.17    0.06
   4  -4   7    0.22    0.10
   4  -4   7    0.10    0.21
  -4   4  -7    0.08    0.33
   4  -4   8    2.68    0.11
   4  -4   8    3.97    0.55
  -4   4  -8    3.14    0.53
   4  -4   9    0.31    0.27
  -4   4  -9    0.29    0.42
   4  -4  10    0.13    0.28
  -4   4 -10    0.43    0.28
  -4   4 -11    0.15    0.29
   4  -3  -9    5.13    0.38
   4  -3  -9    5.22    0.35
   4  -3  -8    3.30    0.52
   4  -3  -8    3.10    0.46
   4  -3  -7   -0.01    0.19
   4  -3  -7    0.13    0.04
   4  -3  -7    0.32    0.35
   4  -3  -6    1.09    0.07
   4  -3  -6    1.25    0.26
   4  -3  -6    1.10    0.23
   4  -3  -5   65.85    1.15
   4  -3  -5   67.65    1.15
   4  -3  -4   33.26    0.98
   4  -3  -4   31.65    0.65
   4  -3  -3   13.52    0.47
   4  -3  -3   13.81    0.41
   4  -3  -2   16.09    0.42
   4  -3  -2   16.44    0.20
   4  -3  -1    0.03    0.12
   4  -3  -1   -0.01    0.03
   4  -3   0    3.22    0.22
   4  -3   0    3.16    0.15
   4  -3   1    7.42    0.17
   4  -3   1    7.40    0.38
   4  -3   2    0.61    0.23
   4  -3   2    0.51    0.17
   4  -3   3   56.88    0.86
   4  -3   3   55.68    0.81
   4  -3   4    6.44    0.38
   4  -3   4    6.14    0.20
  -4   3  -4    6.39    0.26
   4  -3   5    8.54    0.21
   4  -3   5    8.75    0.31
  -4   3  -5    8.55    0.48
   4  -3   6    1.96    0.12
   4  -3   6    1.81    0.38
  -4   3  -6    1.89    0.24
   4  -3   7    0.20    0.07
   4  -3   7    0.25    0.20
  -4   3  -7    0.10    0.20
   4  -3   8    3.60    0.53
  -4   3  -8    3.75    0.34
   4  -3   9    1.32    0.32
  -4   3  -9    1.40    0.30
   4  -3  10    0.25    0.44
  -4   3 -10    0.19    0.25
   4  -3  11    0.05    0.26
  -4   3 -11    0.03    0.25
   4  -2  -9    0.35    0.22
   4  -2  -9    0.24    0.20
   4  -2  -8    3.51    0.30
   4  -2  -8    3.04    0.22
   4  -2  -8    3.70    0.28
   4  -2  -7    6.07    0.33
   4  -2  -7    6.33    0.32
   4  -2  -7    5.52    0.23
   4  -2  -6    2.97    0.11
   4  -2  -6    3.30    0.28
   4  -2  -6    2.82    0.26
   4  -2  -5    2.54    0.29
   4  -2  -5    2.45    0.14
   4  -2  -5    2.33    0.25
   4  -2  -4  119.97    1.98
   4  -2  -4  118.02    1.51
   4  -2  -3    8.24    0.32
   4  -2  -2    5.67    0.27
   4  -2  -1   16.70    0.39
   4  -2  -1   16.66    0.23
   4  -2   0   73.46    0.96
   4  -2   0   70.77    1.04
   4  -2   1   99.72    1.26
   4  -2   1   96.75    1.47
   4  -2   2   54.13    0.89
   4  -2   2   56.72    0.78
  -4   2  -2   54.55    0.83
   4  -2   3   52.51    0.75
   4  -2   3   53.78    0.80
  -4   2  -3   52.15    0.78
   4  -2   4    9.62    0.29
   4  -2   4   10.22    0.33
  -4   2  -4    9.50    0.24
   4  -2   5    1.42    0.20
   4  -2   5    1.00    0.20
  -4   2  -5    1.16    0.20
  -4   2  -5    1.56    0.12
   4  -2   6    8.10    0.33
   4  -2   6    7.54    0.20
  -4   2  -6    7.35    0.33
  -4   2  -6    7.43    0.19
   4  -2   7    1.84    0.12
   4  -2   7    1.86    0.26
  -4   2  -7    1.67    0.42
  -4   2  -7    1.77    0.10
   4  -2   8    0.47    0.12
   4  -2   8    0.45    0.24
  -4   2  -8    0.45    0.11
  -4   2  -8    0.44    0.24
   4  -2   9    6.47    0.42
  -4   2  -9    6.75    0.62
   4  -2  10    0.27    0.47
  -4   2 -10    0.65    0.46
   4  -2  11    0.00    0.23
  -4   2 -11    0.02    0.22
   4  -2  12    0.01    0.24
  -4   2 -12   -0.02    0.23
   4  -1 -10    6.00    0.38
   4  -1 -10    6.89    0.50
   4  -1 -10    7.16    0.32
   4  -1  -9    0.10    0.15
   4  -1  -9   -0.05    0.17
   4  -1  -9    0.02    0.22
   4  -1  -8    0.36    0.20
   4  -1  -8    0.50    0.19
   4  -1  -8    0.65    0.18
   4  -1  -7   12.99    0.39
   4  -1  -7   12.86    0.40
   4  -1  -7   12.64    0.29
   4  -1  -6    7.25    0.32
   4  -1  -6    7.08    0.20
   4  -1  -6    7.01    0.30
   4  -1  -5    0.06    0.23
   4  -1  -5    0.90    0.33
   4  -1  -5    1.14    0.11
   4  -1  -4   35.39    0.83
   4  -1  -3   33.73    0.61
   4  -1  -2   54.84    0.84
   4  -1  -1   90.02    1.27
   4  -1   0    0.15    0.13
  -4   1   0    0.22    0.14
   4  -1   1    0.98    0.14
   4  -1   1    0.88    0.11
  -4   1  -1    0.69    0.16
   4  -1   2   59.57    0.92
   4  -1   2   58.38    0.82
  -4   1  -2   57.74    0.84
   4  -1   3  124.15    1.77
   4  -1   3  123.18    1.68
  -4   1  -3  124.12    1.80
   4  -1   4    0.26    0.12
   4  -1   4    0.34    0.15
  -4   1  -4    0.29    0.12
   4  -1   5    0.04    0.10
   4  -1   5    0.28    0.15
  -4   1  -5    0.12    0.09
   4  -1   6   13.81    0.40
   4  -1   6   13.08    0.38
  -4   1  -6   13.42    0.26
   4  -1   7   12.52    0.26
   4  -1   7   12.70    0.61
  -4   1  -7   12.49    0.24
  -4   1  -7   12.56    0.43
   4  -1   8   34.07    0.77
   4  -1   8   33.23    0.48
  -4   1  -8   32.86    0.48
  -4   1  -8   33.47    0.75
   4  -1   9    0.72    0.08
   4  -1   9    0.97    0.27
  -4   1  -9    0.79    0.08
  -4   1  -9    0.82    0.27
   4  -1  10    2.57    0.35
  -4   1 -10    2.97    0.34
  -4   1 -10    2.27    0.09
   4  -1  11    0.06    0.47
  -4   1 -11    0.61    0.30
   4  -1  12    0.01    0.33
  -4   1 -12    0.75    0.32
   4   0 -10    0.08    0.12
   4   0 -10   -0.01    0.13
   4   0  -9   -0.05    0.12
   4   0  -9    0.09    0.13
   4   0  -9    0.03    0.12
   4   0  -8    1.75    0.20
   4   0  -8    1.78    0.18
   4   0  -8    1.87    0.20
   4   0  -7   17.47    0.42
   4   0  -7   17.21    0.40
   4   0  -7   17.59    0.43
   4   0  -6    8.21    0.32
   4   0  -6   10.23    0.31
   4   0  -6   10.27    0.38
   4   0  -5  412.92    6.07
   4   0  -5  405.12    5.95
   4   0  -4    0.49    0.16
   4   0  -3    5.95    0.25
   4   0  -2    4.83    0.22
  -4   0   2    4.95    0.24
   4   0  -1   39.99    0.62
  -4   0   1   40.66    0.66
  -4   0   0  149.51    2.03
   4   0   1  120.33    1.73
  -4   0  -1  123.98    1.68
   4   0   2    2.65    0.27
  -4   0  -2    2.65    0.18
   4   0   3   24.26    0.44
   4   0   3   24.35    0.41
  -4   0  -3   23.49    0.42
   4   0   4  177.95    2.36
   4   0   4  176.85    2.47
  -4   0  -4  174.99    2.31
   4   0   5  104.39    1.53
   4   0   5   96.50    1.33
  -4   0  -5  104.20    1.37
   4   0   6   59.55    0.85
   4   0   6   58.56    1.16
  -4   0  -6   60.52    0.83
   4   0   7    1.42    0.16
   4   0   7    1.54    0.38
  -4   0  -7    1.50    0.12
   4   0   8    3.35    0.29
   4   0   8    3.10    0.27
  -4   0  -8    3.00    0.13
   4   0   9    4.33    0.34
   4   0   9    4.05    0.15
  -4   0  -9    3.77    0.14
   4   0  10    0.01    0.10
   4   0  10    0.01    0.20
  -4   0 -10    0.03    0.06
   4   0  11    2.22    0.09
   4   0  11    2.68    0.36
  -4   0 -11    2.03    0.15
   4   0  12   -0.08    0.44
   4   1 -10   -0.09    0.12
   4   1 -10    0.02    0.18
   4   1  -9    0.85    0.26
   4   1  -9    0.84    0.15
   4   1  -8    1.94    0.18
   4   1  -8    1.76    0.21
   4   1  -8    1.58    0.27
   4   1  -7    0.75    0.17
   4   1  -7    0.76    0.17
   4   1  -7    0.79    0.25
   4   1  -6   51.98    0.83
   4   1  -6   51.65    1.02
   4   1  -5    0.89    0.18
   4   1  -4   58.03    0.87
   4   1  -3   11.81    0.43
  -4  -1   3   12.43    0.32
   4   1  -2    3.74    0.19
  -4  -1   2    3.88    0.21
   4   1  -1    1.68    0.16
  -4  -1   1    2.09    0.17
   4   1   0   20.88    0.39
  -4  -1   0   20.55    0.40
   4   1   1   46.45    0.68
  -4  -1  -1   45.80    0.69
   4   1   2   64.09    1.04
  -4  -1  -2   68.77    0.94
   4   1   3   52.13    0.78
  -4  -1  -3   53.15    0.77
   4   1   4  223.19    3.19
   4   1   4  217.96    3.23
  -4  -1  -4  225.57    3.00
   4   1   5   47.96    0.74
   4   1   5   48.98    0.82
  -4  -1  -5   48.65    0.71
   4   1   6   21.31    0.42
   4   1   6   20.98    0.48
  -4  -1  -6   21.05    0.38
   4   1   7   24.38    0.47
   4   1   7   24.79    0.56
  -4  -1  -7   24.05    0.51
   4   1   8    3.98    0.21
   4   1   8    3.72    0.30
  -4  -1  -8    3.72    0.16
   4   1   9   10.34    0.43
   4   1   9   10.13    0.26
  -4  -1  -9   10.09    0.23
   4   1  10    0.15    0.23
   4   1  10    0.17    0.10
  -4  -1 -10    0.24    0.14
   4   1  11    1.31    0.12
   4   1  11    0.02    0.32
  -4  -1 -11    1.43    0.11
   4   1  12    7.16    0.52
   4   1  13   12.74    0.97
   4   2 -10    1.84    0.16
   4   2 -10    1.72    0.16
   4   2  -9    0.21    0.12
   4   2  -9    0.04    0.18
   4   2  -8    0.10    0.11
   4   2  -8    0.09    0.11
   4   2  -8    0.14    0.25
   4   2  -7   -0.01    0.09
   4   2  -7   -0.05    0.09
   4   2  -7    0.12    0.12
   4   2  -6  171.27    2.43
   4   2  -6  169.16    2.63
   4   2  -5   15.36    0.34
   4   2  -4    4.80    0.21
  -4  -2   4    4.82    0.22
   4   2  -3    0.96    0.15
  -4  -2   3    0.93    0.25
   4   2  -2    0.97    0.23
  -4  -2   2    0.92    0.15
   4   2  -1    0.00    0.10
  -4  -2   1    0.07    0.11
   4   2   0   98.86    1.32
  -4  -2   0   96.28    1.30
   4   2   1    8.37    0.27
  -4  -2  -1    8.76    0.26
   4   2   2  178.98    2.38
  -4  -2  -2  176.93    2.35
   4   2   3  483.58    6.78
  -4  -2  -3  483.77    6.75
   4   2   4  357.29    4.92
  -4  -2  -4  349.32    4.80
   4   2   5   32.54    0.58
   4   2   5   30.60    0.78
  -4  -2  -5   33.09    0.54
   4   2   6    1.63    0.22
   4   2   6    1.84    0.22
  -4  -2  -6    1.56    0.17
   4   2   7    5.94    0.31
   4   2   7    6.46    0.28
  -4  -2  -7    6.60    0.35
   4   2   8    1.40    0.31
   4   2   8    1.32    0.24
  -4  -2  -8    1.42    0.16
   4   2   9    7.28    0.25
   4   2   9    7.04    0.55
  -4  -2  -9    7.07    0.24
   4   2  10    1.06    0.43
   4   2  10    0.86    0.15
  -4  -2 -10    0.83    0.22
   4   2  11   -0.04    0.25
   4   2  11    0.20    0.11
  -4  -2 -11    0.21    0.11
   4   2  12   36.77    0.72
   4   2  12   39.65    1.05
  -4  -2 -12   36.06    0.63
   4   2  13    0.01    0.23
   4   3  -9    0.40    0.11
   4   3  -9    0.34    0.19
   4   3  -8    0.08    0.16
   4   3  -8    0.06    0.10
   4   3  -8    0.11    0.18
   4   3  -7    0.84    0.14
   4   3  -7    0.96    0.23
   4   3  -6   12.26    0.29
   4   3  -6   12.63    0.42
   4   3  -5   21.09    0.40
   4   3  -4    4.02    0.19
  -4  -3   4    3.51    0.19
   4   3  -3    1.75    0.16
  -4  -3   3    1.21    0.15
   4   3  -2    0.76    0.24
  -4  -3   2    0.74    0.14
   4   3  -1   54.52    0.79
  -4  -3   1   52.42    0.76
   4   3   0    4.02    0.22
  -4  -3   0    3.99    0.20
   4   3   1   15.02    0.36
  -4  -3  -1   14.59    0.45
   4   3   2    1.31    0.20
  -4  -3  -2    0.96    0.17
   4   3   3    7.13    0.31
  -4  -3  -3    6.92    0.28
   4   3   4    0.54    0.19
  -4  -3  -4    0.34    0.28
   4   3   5    7.31    0.32
  -4  -3  -5    7.17    0.27
   4   3   6    5.32    0.49
   4   3   6    5.12    0.27
  -4  -3  -6    5.41    0.26
   4   3   7    4.73    0.28
   4   3   7    4.42    0.29
  -4  -3  -7    4.50    0.25
   4   3   8   30.50    0.84
   4   3   8   29.57    0.58
  -4  -3  -8   30.17    0.57
   4   3   9    0.52    0.17
   4   3   9    0.48    0.23
  -4  -3  -9    0.71    0.16
   4   3  10    5.70    0.36
   4   3  10    4.99    0.25
  -4  -3 -10    5.02    0.25
   4   3  11    2.30    0.34
   4   3  11    2.41    0.32
  -4  -3 -11    2.57    0.21
   4   3  12    3.89    0.21
   4   3  12    4.20    0.41
  -4  -3 -12    4.06    0.34
   4   3  13    0.34    0.20
   4   3  13    0.00    0.46
  -4  -3 -13    0.41    0.14
   4   4  -8    0.23    0.09
   4   4  -8    0.39    0.23
   4   4  -8    0.06    0.17
   4   4  -7    0.02    0.09
   4   4  -7   -0.14    0.17
   4   4  -6    0.20    0.11
   4   4  -5   15.28    0.33
  -4  -4   5   14.36    0.42
   4   4  -4   11.10    0.29
  -4  -4   4   10.66    0.27
   4   4  -3    0.72    0.15
  -4  -4   3    0.51    0.13
   4   4  -2   61.57    0.91
  -4  -4   2   60.47    0.87
   4   4  -1   70.64    1.02
  -4  -4   1   72.67    1.02
   4   4   0    0.13    0.14
  -4  -4   0    0.02    0.11
   4   4   1   14.36    0.37
  -4  -4  -1   14.61    0.34
   4   4   2    8.47    0.33
  -4  -4  -2    8.60    0.29
   4   4   3   38.93    0.71
  -4  -4  -3   39.16    0.67
   4   4   4    0.31    0.21
  -4  -4  -4    0.29    0.17
   4   4   5    2.36    0.28
  -4  -4  -5    2.54    0.39
   4   4   6    9.02    0.62
   4   4   6    8.79    0.33
  -4  -4  -6    8.54    0.34
   4   4   7    0.55    0.19
   4   4   7    0.43    0.37
  -4  -4  -7    0.31    0.19
   4   4   8   54.73    0.98
   4   4   8   55.27    0.94
  -4  -4  -8   55.98    0.95
   4   4   9   10.14    0.40
   4   4   9   10.28    0.36
  -4  -4  -9   10.31    0.35
   4   4  10    0.13    0.16
   4   4  10    0.20    0.20
  -4  -4 -10    0.15    0.16
   4   4  11    7.46    0.42
   4   4  11    7.94    0.45
  -4  -4 -11    7.34    0.32
   4   4  12    0.16    0.14
   4   4  12    0.00    0.23
  -4  -4 -12    0.09    0.25
   4   4  13    0.07    0.12
   4   4  13    0.00    0.23
  -4  -4 -13    0.04    0.14
   4   5  -8    0.38    0.09
   4   5  -8    0.28    0.09
   4   5  -8    0.79    0.42
   4   5  -7    6.95    0.30
   4   5  -7    8.17    0.65
   4   5  -6    6.73    0.22
   4   5  -5    1.16    0.14
  -4  -5   5    0.78    0.20
   4   5  -4    0.25    0.13
  -4  -5   4    0.15    0.18
   4   5  -3    3.32    0.35
  -4  -5   3    3.78    0.18
   4   5  -2    1.82    0.20
  -4  -5   2    1.41    0.16
   4   5  -1   12.29    0.35
  -4  -5   1   12.13    0.43
   4   5   0    8.80    0.33
  -4  -5   0    8.80    0.27
   4   5   1    5.84    0.31
  -4  -5  -1    6.38    0.26
   4   5   2  106.45    1.81
  -4  -5  -2  104.01    1.49
   4   5   3   33.82    0.69
  -4  -5  -3   33.91    0.64
   4   5   4    0.44    0.25
  -4  -5  -4    0.54    0.21
   4   5   5    0.15    0.24
  -4  -5  -5    0.37    0.20
   4   5   6    0.05    0.21
  -4  -5  -6    0.10    0.18
   4   5   7    6.48    0.47
   4   5   7    6.12    0.36
  -4  -5  -7    6.41    0.35
   4   5   8    0.70    0.40
   4   5   8    0.82    0.21
  -4  -5  -8    0.70    0.23
   4   5   9    1.27    0.23
   4   5   9   -0.01    0.41
  -4  -5  -9    1.56    0.24
   4   5  10    1.33    0.38
   4   5  10    1.65    0.41
  -4  -5 -10    1.42    0.25
   4   5  11    0.27    0.37
   4   5  11    0.38    0.19
  -4  -5 -11    0.33    0.20
   4   5  12    0.00    0.20
   4   5  12   -0.09    0.15
  -4  -5 -12   -0.04    0.28
   4   6  -7    0.88    0.11
   4   6  -7    1.13    0.50
   4   6  -6   16.97    0.44
  -4  -6   6   16.22    0.34
   4   6  -5    0.32    0.20
  -4  -6   5    0.36    0.17
   4   6  -4    0.11    0.20
  -4  -6   4    0.05    0.16
  -4  -6   3    2.47    0.16
   4   6  -2    0.33    0.16
  -4  -6   2    0.06    0.12
   4   6  -1   11.07    0.37
  -4  -6   1   11.72    0.44
   4   6   0    5.01    0.32
  -4  -6   0    5.68    0.26
   4   6   1   10.63    0.40
  -4  -6  -1   10.94    0.34
   4   6   2    8.12    0.39
  -4  -6  -2    8.19    0.34
   4   6   3   26.66    0.65
  -4  -6  -3   26.73    0.60
   4   6   4    9.61    0.73
  -4  -6  -4    9.31    0.61
   4   6   5    5.25    0.38
  -4  -6  -5    4.84    0.35
   4   6   6    0.33    0.26
  -4  -6  -6    0.43    0.24
   4   6   7   14.96    0.43
   4   6   7   13.42    0.49
  -4  -6  -7   14.18    0.73
   4   6   8    0.52    0.21
   4   6   8    0.61    0.25
  -4  -6  -8    0.48    0.25
   4   6   9    1.00    0.22
   4   6   9    0.78    0.25
  -4  -6  -9    0.75    0.43
   4   6  10    0.02    0.17
   4   6  10    0.04    0.16
  -4  -6 -10    0.01    0.31
   4   6  11   -0.01    0.18
   4   6  11   -0.10    0.19
  -4  -6 -11   -0.08    0.20
   4   6  12    2.66    0.31
   4   6  12    2.19    0.28
  -4  -6 -12    2.78    0.31
   4   7  -7    2.09    0.61
   4   7  -6    0.10    0.09
   4   7  -6    0.27    0.25
  -4  -7   6    0.08    0.09
   4   7  -5    0.05    0.16
  -4  -7   5    0.08    0.09
   4   7  -4    0.96    0.25
  -4  -7   4    1.06    0.21
   4   7  -3   18.69    0.57
  -4  -7   3   18.22    0.37
   4   7  -2    7.93    0.47
  -4  -7   2    7.71    0.25
   4   7  -1   85.45    1.31
  -4  -7   1   83.37    1.24
   4   7   0    9.24    0.38
  -4  -7   0    9.02    0.33
   4   7   1    7.59    0.38
  -4  -7  -1    7.34    0.33
   4   7   2   27.83    0.66
  -4  -7  -2   27.27    0.61
   4   7   3    1.15    0.30
  -4  -7  -3    1.16    0.27
   4   7   4    1.07    0.49
  -4  -7  -4    0.84    0.28
   4   7   5    0.34    0.27
  -4  -7  -5    0.40    0.44
   4   7   6   10.49    0.48
  -4  -7  -6   10.38    0.48
   4   7   7    0.25    0.25
  -4  -7  -7    0.30    0.25
   4   7   8   25.06    0.58
   4   7   8   23.31    0.92
  -4  -7  -8   25.00    0.69
   4   7   9    2.07    0.52
   4   7   9    2.00    0.25
  -4  -7  -9    2.04    0.34
   4   7  10    3.02    0.43
   4   7  10    3.05    0.32
  -4  -7 -10    3.31    0.36
   4   7  11    0.16    0.21
   4   7  11    0.18    0.19
  -4  -7 -11   -0.02    0.23
   4   7  12    0.00    0.22
   4   7  12    0.74    0.23
  -4  -7 -12   -0.02    0.43
   4   8  -7    0.58    0.34
   4   8  -6   -0.02    0.06
   4   8  -6    0.19    0.21
   4   8  -5    0.01    0.15
  -4  -8   5    0.05    0.09
   4   8  -4   -0.01    0.18
  -4  -8   4    0.07    0.09
   4   8  -3    0.65    0.16
  -4  -8   3    0.61    0.13
   4   8  -2   51.34    0.86
  -4  -8   2   49.30    0.97
   4   8  -1    2.00    0.42
  -4  -8   1    1.69    0.21
   4   8   0    2.91    0.28
  -4  -8   0    2.77    0.25
   4   8   1    0.24    0.22
  -4  -8  -1    0.22    0.19
   4   8   2    1.35    0.48
  -4  -8  -2    1.52    0.27
   4   8   3    8.31    0.42
  -4  -8  -3    7.88    0.41
   4   8   4    0.42    0.45
  -4  -8  -4    0.41    0.25
   4   8   5    4.58    0.39
  -4  -8  -5    4.52    0.40
   4   8   6    0.14    0.23
  -4  -8  -6    0.02    0.24
   4   8   7    5.65    0.70
  -4  -8  -7    6.24    0.46
   4   8   8    3.32    0.28
   4   8   8    3.11    0.38
  -4  -8  -8    3.19    0.41
   4   8   9    1.75    0.32
   4   8   9    1.75    0.25
  -4  -8  -9    1.95    0.37
   4   8  10    0.10    0.18
   4   8  10    0.08    0.23
  -4  -8 -10    0.19    0.26
   4   8  11    1.52    0.46
   4   8  11    1.33    0.36
  -4  -8 -11   -0.15    0.33
   4   9  -6    1.71    0.42
   4   9  -5   -0.06    0.12
  -4  -9   5    0.05    0.11
   4   9  -4    3.44    0.19
  -4  -9   4    3.17    0.27
   4   9  -3   11.14    0.32
  -4  -9   3   10.25    0.42
   4   9  -2   54.00    0.91
  -4  -9   2   55.03    0.93
   4   9  -1    4.05    0.28
  -4  -9   1    4.09    0.26
   4   9   0    0.64    0.21
  -4  -9   0    0.54    0.33
   4   9   1    0.26    0.20
  -4  -9  -1    0.07    0.32
   4   9   2    3.91    0.33
  -4  -9  -2    4.53    0.33
   4   9   3    0.12    0.21
  -4  -9  -3    0.05    0.21
   4   9   4    0.04    0.34
  -4  -9  -4   -0.02    0.34
   4   9   5   10.14    0.49
  -4  -9  -5   10.64    0.52
   4   9   6    3.50    0.63
  -4  -9  -6    3.89    0.43
   4   9   7   20.93    0.66
  -4  -9  -7   22.35    0.74
   4   9   8   13.22    0.44
   4   9   8   13.25    0.55
  -4  -9  -8   13.45    0.62
   4   9   9    0.66    0.35
   4   9   9    0.96    0.52
  -4  -9  -9    1.07    0.36
   4   9  10    0.10    0.18
   4   9  10    0.27    0.27
  -4  -9 -10    0.33    0.31
   4  10  -4   -0.02    0.10
  -4 -10   4   -0.02    0.09
   4  10  -3   13.26    0.50
  -4 -10   3   13.12    0.35
   4  10  -2    4.83    0.27
  -4 -10   2    5.36    0.25
   4  10  -1    4.17    0.27
  -4 -10   1    4.53    0.42
   4  10   0    7.31    0.35
  -4 -10   0    7.51    0.36
   4  10   1    0.47    0.38
  -4 -10  -1    0.42    0.22
   4  10   2    1.84    0.29
  -4 -10  -2    1.86    0.50
   4  10   3   13.26    0.50
  -4 -10  -3   14.59    0.54
   4  10   4    8.10    0.45
  -4 -10  -4    9.15    0.77
   4  10   5    2.51    0.36
  -4 -10  -5    2.08    0.40
   4  10   6    0.64    0.31
  -4 -10  -6    0.58    0.35
   4  10   7    6.27    0.47
  -4 -10  -7    6.89    0.53
   4  10   8    0.09    0.16
   4  10   8   -0.09    0.26
  -4 -10  -8   -0.42    0.29
   4  10   9    1.97    0.25
   4  10   9    1.93    0.39
  -4 -10  -9    2.24    0.45
   4  11  -4    5.84    0.34
   4  11  -3    0.12    0.14
  -4 -11   3    0.36    0.14
   4  11  -2    5.05    0.40
  -4 -11   2    4.52    0.39
   4  11  -1    0.00    0.24
  -4 -11   1   -0.05    0.15
   4  11   0    0.00    0.43
  -4 -11   0    2.41    0.26
   4  11   1    0.00    0.28
  -4 -11  -1    0.02    0.18
   4  11   2    2.83    0.32
  -4 -11  -2    2.45    0.56
   4  11   3    0.01    0.17
  -4 -11  -3   -0.01    0.18
   4  11   4    6.67    0.44
  -4 -11  -4    7.86    0.76
   4  11   5    2.42    0.61
  -4 -11  -5    2.17    0.41
   4  11   6    0.14    0.27
  -4 -11  -6    0.07    0.31
   4  11   7    2.00    0.66
  -4 -11  -7    1.83    0.46
   4  11   8    2.28    0.26
   4  11   8    2.23    0.42
  -4 -11  -8    2.51    0.49
   4  12  -2    0.89    0.18
  -4 -12   2    0.44    0.30
   4  12  -1    0.00    0.28
  -4 -12   1    0.30    0.19
   4  12   0    0.00    0.39
  -4 -12   0    2.32    0.28
   4  12   1    0.00    0.29
  -4 -12  -1    0.03    0.30
   4  12   2    4.64    0.37
  -4 -12  -2    4.50    0.40
   4  12   3    0.45    0.27
  -4 -12  -3    0.40    0.30
   4  12   4    0.44    0.28
  -4 -12  -4    0.21    0.31
   4  12   5    1.62    0.37
  -4 -12  -5    1.54    0.42
   4  12   6    0.25    0.31
  -4 -12  -6    0.25    0.35
   4  12   7    0.16    0.33
  -4 -12  -7    0.39    0.38
   5  -9  -1   -0.03    0.27
   5  -9  -1    0.16    0.23
   5  -9   0    0.31    0.23
   5  -9   0    0.10    0.27
   5  -9   1   -0.05    0.29
   5  -9   1    1.76    0.27
   5  -9   2    0.03    0.20
   5  -9   2    0.17    0.19
   5  -9   3   -0.20    0.16
   5  -9   3    0.09    0.15
   5  -8  -4   -0.23    0.29
   5  -8  -4    0.12    0.26
   5  -8  -3    0.03    0.30
   5  -8  -3    0.27    0.26
   5  -8  -2    1.73    0.37
   5  -8  -2    1.80    0.33
   5  -8  -1    0.23    0.26
   5  -8  -1    0.08    0.23
   5  -8   0    0.00    0.25
   5  -8   0    0.69    0.37
   5  -8   1    5.50    0.38
   5  -8   1    5.57    0.35
   5  -8   2    0.26    0.28
   5  -8   2    0.02    0.18
   5  -8   3    0.07    0.17
   5  -8   3    0.15    0.16
   5  -8   4    0.49    0.27
   5  -8   4    0.54    0.16
  -5   8  -4    0.08    0.16
   5  -8   5    0.43    0.15
   5  -8   5    0.65    0.23
  -5   8  -5    0.64    0.20
  -5   8  -6    0.78    0.23
   5  -7  -5    6.06    0.54
   5  -7  -5    6.33    0.47
   5  -7  -4    0.52    0.53
   5  -7  -4    0.23    0.28
   5  -7  -3    0.17    0.27
   5  -7  -3    0.07    0.24
   5  -7  -2    5.19    0.42
   5  -7  -2    4.51    0.39
   5  -7  -1    4.05    0.38
   5  -7  -1    3.82    0.35
   5  -7   0    6.95    0.40
   5  -7   0    5.60    0.57
   5  -7   1    0.08    0.34
   5  -7   1    0.13    0.19
   5  -7   2    4.08    0.29
   5  -7   2    3.92    0.42
   5  -7   3    0.08    0.16
   5  -7   3    0.09    0.15
   5  -7   4    5.70    0.26
   5  -7   4    5.69    0.26
   5  -7   5    0.02    0.20
   5  -7   5    0.31    0.19
  -5   7  -5    0.11    0.17
   5  -7   6    0.03    0.16
   5  -7   6    0.13    0.10
  -5   7  -6    0.10    0.18
  -5   7  -7    0.36    0.38
   5  -6  -6   -0.07    0.27
   5  -6  -6    0.00    0.23
   5  -6  -5    0.26    0.28
   5  -6  -5    0.00    0.25
   5  -6  -4   -0.14    0.20
   5  -6  -4    0.12    0.19
   5  -6  -3    3.81    0.39
   5  -6  -3    3.02    0.34
   5  -6  -2    0.35    0.24
   5  -6  -2    0.43    0.27
   5  -6  -1   19.80    0.59
   5  -6  -1   19.45    0.56
   5  -6   0   46.18    1.22
   5  -6   0   44.34    0.92
   5  -6   1    1.59    0.44
   5  -6   1    1.34    0.24
   5  -6   2    0.46    0.34
   5  -6   2    0.60    0.19
   5  -6   3   -0.04    0.26
   5  -6   3    0.29    0.23
   5  -6   4    0.16    0.14
   5  -6   4    0.16    0.21
   5  -6   5    2.83    0.19
   5  -6   5    3.39    0.19
  -5   6  -5    3.32    0.25
   5  -6   6    0.00    0.14
   5  -6   6    0.02    0.08
  -5   6  -6   -0.17    0.15
   5  -6   7    0.09    0.08
   5  -6   7    0.00    0.08
  -5   6  -7    0.39    0.30
  -5   6  -8   -0.07    0.38
  -5   6  -9    5.49    0.72
   5  -5  -7    0.81    0.49
   5  -5  -7    0.01    0.27
   5  -5  -6    1.24    0.34
   5  -5  -6    0.00    0.49
   5  -5  -5    2.32    0.51
   5  -5  -5    0.00    0.28
   5  -5  -4    0.68    0.27
   5  -5  -4    0.00    0.25
   5  -5  -3    6.40    0.67
   5  -5  -3    5.79    0.39
   5  -5  -2    0.27    0.26
   5  -5  -2    0.69    0.38
   5  -5  -1   29.26    0.69
   5  -5  -1   28.76    0.69
   5  -5   0    2.12    0.28
   5  -5   0    2.02    0.50
   5  -5   1    2.19    0.26
   5  -5   1    1.64    0.36
   5  -5   1    1.61    0.11
   5  -5   2    0.19    0.17
   5  -5   2    0.25    0.16
   5  -5   2    0.08    0.16
   5  -5   3    7.26    0.29
   5  -5   3    6.97    0.28
   5  -5   3    7.30    0.26
   5  -5   4    1.60    0.18
   5  -5   4    1.50    0.17
   5  -5   4    1.52    0.19
   5  -5   5    9.81    0.40
   5  -5   5   11.04    0.40
   5  -5   5   10.22    0.37
  -5   5  -5    9.35    0.35
   5  -5   6    1.81    0.14
   5  -5   6    2.00    0.14
   5  -5   6    1.98    0.41
  -5   5  -6    1.87    0.25
   5  -5   7    0.00    0.10
   5  -5   7    0.05    0.11
   5  -5   7   -0.04    0.16
  -5   5  -7   -0.07    0.15
   5  -5   8    2.46    0.34
  -5   5  -8    1.64    0.33
   5  -5   9    5.46    0.45
  -5   5  -9    5.43    0.45
  -5   5 -10    0.94    0.36
   5  -4  -8   12.53    0.86
   5  -4  -8   11.86    0.52
   5  -4  -7    1.20    0.30
   5  -4  -7    0.00    0.27
   5  -4  -6    0.20    0.24
   5  -4  -6   -0.01    0.22
   5  -4  -5    3.28    0.36
   5  -4  -5    3.12    0.33
   5  -4  -4    4.16    0.37
   5  -4  -4    3.51    0.33
   5  -4  -3   47.55    1.24
   5  -4  -3   45.33    0.92
   5  -4  -2   46.20    0.91
   5  -4  -2   44.55    0.89
   5  -4  -1   39.79    0.51
   5  -4  -1   42.53    0.83
   5  -4   0   14.06    0.29
   5  -4   0   14.19    0.62
   5  -4   1    4.01    0.15
   5  -4   1    3.93    0.26
   5  -4   2    1.54    0.14
   5  -4   2    1.74    0.20
   5  -4   3    3.42    0.20
   5  -4   3    3.52    0.21
   5  -4   4    2.61    0.33
   5  -4   4    2.56    0.19
   5  -4   5    0.02    0.09
   5  -4   5    0.01    0.14
   5  -4   6   -0.02    0.09
   5  -4   6    0.16    0.16
  -5   4  -6    0.09    0.16
   5  -4   7    3.71    0.16
   5  -4   7    3.62    0.51
  -5   4  -7    4.33    0.33
   5  -4   8    2.05    0.16
   5  -4   8    2.33    0.12
   5  -4   8    2.70    0.33
  -5   4  -8    2.72    0.32
   5  -4   9    6.89    0.48
  -5   4  -9    6.89    0.47
   5  -4  10    0.18    0.29
  -5   4 -10    0.25    0.29
   5  -3  -8    2.87    0.36
   5  -3  -8    2.63    0.33
   5  -3  -7    1.60    0.29
   5  -3  -7    0.00    0.42
   5  -3  -6    4.29    0.57
   5  -3  -6    4.29    0.33
   5  -3  -5    1.07    0.27
   5  -3  -5    0.00    0.23
   5  -3  -4    6.90    0.40
   5  -3  -4    6.75    0.37
   5  -3  -3    0.07    0.26
   5  -3  -3    1.01    0.04
   5  -3  -3    1.17    0.25
   5  -3  -3    0.97    0.04
   5  -3  -2   45.09    0.52
   5  -3  -2   47.10    1.11
   5  -3  -1   75.81    1.24
   5  -3  -1   76.18    0.98
   5  -3   0   26.09    0.57
   5  -3   0   26.52    0.45
   5  -3   1    0.36    0.17
   5  -3   1    0.33    0.09
   5  -3   2   36.45    0.58
   5  -3   2   38.89    0.84
   5  -3   3    1.68    0.16
   5  -3   3    1.42    0.29
   5  -3   4   44.73    0.78
   5  -3   4   46.21    0.87
   5  -3   5    3.37    0.25
   5  -3   5    3.71    0.19
   5  -3   6    0.88    0.13
   5  -3   6    0.78    0.21
   5  -3   7   -0.03    0.10
   5  -3   7    0.59    0.21
  -5   3  -7    0.52    0.20
   5  -3   8    2.62    0.14
   5  -3   8    3.02    0.33
  -5   3  -8    3.52    0.33
   5  -3   9    0.09    0.06
   5  -3   9    0.10    0.24
  -5   3  -9    0.19    0.24
   5  -3  10    2.84    0.41
  -5   3 -10    2.84    0.39
   5  -3  11    0.42    0.33
  -5   3 -11    0.23    0.33
   5  -2  -8    6.15    0.60
   5  -2  -8    6.25    0.55
   5  -2  -7    0.23    0.29
   5  -2  -7   -0.06    0.17
   5  -2  -6    1.35    0.25
   5  -2  -6    0.00    0.23
   5  -2  -5   -0.14    0.19
   5  -2  -5    0.07    0.05
   5  -2  -5    0.01    0.17
   5  -2  -4   13.52    0.43
   5  -2  -4   13.09    0.26
   5  -2  -3   57.97    1.02
   5  -2  -2   -0.04    0.16
   5  -2  -1   10.14    0.19
   5  -2  -1   10.97    0.55
   5  -2   0    9.82    0.20
   5  -2   0    9.79    0.33
   5  -2   1    0.91    0.28
   5  -2   1    0.79    0.17
   5  -2   2    2.65    0.24
   5  -2   2    2.32    0.20
  -5   2  -2    2.58    0.22
   5  -2   3    2.23    0.19
   5  -2   3    2.31    0.17
  -5   2  -3    2.08    0.20
   5  -2   4    2.48    0.29
   5  -2   4    2.29    0.20
  -5   2  -4    2.11    0.30
   5  -2   5   19.29    0.47
   5  -2   5   20.09    0.39
  -5   2  -5   19.25    0.40
   5  -2   6    2.78    0.40
   5  -2   6    2.79    0.17
  -5   2  -6    2.45    0.17
   5  -2   7    1.39    0.14
   5  -2   7    1.56    0.25
  -5   2  -7    1.14    0.13
   5  -2   8    4.04    0.34
  -5   2  -8    3.24    0.23
   5  -2   9   10.86    0.31
   5  -2   9   11.61    0.52
  -5   2  -9    9.86    0.23
   5  -2  10    2.63    0.39
   5  -2  11    1.19    0.59
   5  -1  -9    7.49    0.37
   5  -1  -9    6.49    0.51
   5  -1  -8    0.45    0.20
   5  -1  -8    0.20    0.19
   5  -1  -8    0.41    0.21
   5  -1  -7    2.57    0.29
   5  -1  -7    2.69    0.16
   5  -1  -7    3.05    0.27
   5  -1  -6    0.21    0.21
   5  -1  -6    0.29    0.16
   5  -1  -6    0.26    0.19
   5  -1  -5    1.98    0.19
   5  -1  -5    2.20    0.24
   5  -1  -4   25.44    0.57
   5  -1  -3   98.59    1.53
   5  -1  -2   61.48    1.01
   5  -1  -1    0.17    0.16
   5  -1   0    3.78    0.24
  -5   1   0    3.88    0.26
   5  -1   1   58.38    0.82
   5  -1   1   57.48    1.05
  -5   1  -1   56.57    0.92
   5  -1   2    0.01    0.09
   5  -1   2    0.13    0.20
  -5   1  -2    0.00    0.12
   5  -1   3   15.88    0.51
   5  -1   3   16.06    0.36
  -5   1  -3   15.49    0.38
   5  -1   4    0.83    0.18
   5  -1   4    0.87    0.16
  -5   1  -4    1.01    0.26
   5  -1   5    7.31    0.25
   5  -1   5    7.30    0.31
  -5   1  -5    7.56    0.25
   5  -1   6    3.63    0.20
   5  -1   6    3.53    0.28
  -5   1  -6    3.21    0.18
   5  -1   7    0.27    0.19
   5  -1   7    0.08    0.12
  -5   1  -7    0.15    0.10
   5  -1   8    2.57    0.16
   5  -1   8    2.18    0.31
  -5   1  -8    2.16    0.14
   5  -1   9    3.95    0.35
   5  -1   9    3.10    0.16
  -5   1  -9    3.08    0.15
   5  -1  10    0.53    0.15
   5  -1  10    1.08    0.30
  -5   1 -10    0.63    0.14
   5  -1  11   -0.02    0.24
   5  -1  12    0.04    0.44
   5   0  -9   -0.04    0.25
   5   0  -9   -0.04    0.24
   5   0  -8    0.10    0.18
   5   0  -8    0.41    0.14
   5   0  -8    0.31    0.17
   5   0  -7    0.16    0.17
   5   0  -7    0.27    0.16
   5   0  -7   -0.11    0.19
   5   0  -6    7.93    0.26
   5   0  -6    7.62    0.32
   5   0  -5    0.49    0.19
   5   0  -4    0.11    0.16
   5   0  -3   45.06    0.79
   5   0  -2    1.19    0.20
  -5   0   2    1.15    0.22
  -5   0   1   10.44    0.50
   5   0   0   13.84    0.37
  -5   0   0   13.42    0.53
   5   0   1   -0.04    0.12
  -5   0  -1    0.09    0.13
   5   0   2   28.43    0.52
  -5   0  -2   29.38    0.55
   5   0   3   48.05    0.90
   5   0   3   46.50    0.74
  -5   0  -3   46.99    0.76
   5   0   4   64.06    0.97
   5   0   4   62.08    0.98
  -5   0  -4   61.68    0.94
   5   0   5    1.95    0.32
   5   0   5    1.63    0.22
  -5   0  -5    1.68    0.17
   5   0   6   19.59    0.42
   5   0   6   19.39    0.49
  -5   0  -6   19.38    0.39
   5   0   7    0.15    0.14
   5   0   7    0.13    0.20
  -5   0  -7    0.17    0.17
   5   0   8   20.99    0.42
   5   0   8   19.80    0.59
  -5   0  -8   19.54    0.47
   5   0   9    1.63    0.50
   5   0   9    2.16    0.16
  -5   0  -9    1.73    0.20
   5   0  10    2.41    0.35
   5   0  10    2.04    0.22
  -5   0 -10    2.22    0.20
   5   0  11    0.02    0.25
   5   0  11    0.09    0.07
  -5   0 -11    0.02    0.07
   5   0  12    0.02    0.25
   5   1  -9   -0.10    0.13
   5   1  -9    0.02    0.14
   5   1  -8    0.07    0.15
   5   1  -8    0.18    0.15
   5   1  -7    2.51    0.23
   5   1  -7    2.79    0.23
   5   1  -7    2.81    0.32
   5   1  -6    6.02    0.28
   5   1  -6    5.84    0.25
   5   1  -5    0.09    0.15
   5   1  -4  107.52    1.62
   5   1  -3    1.95    0.21
  -5  -1   3    1.97    0.23
   5   1  -2   14.05    0.37
  -5  -1   2   13.58    0.38
   5   1  -1   10.05    0.32
  -5  -1   1   10.01    0.33
   5   1   0    9.22    0.30
  -5  -1   0    9.32    0.31
   5   1   1   12.73    0.34
  -5  -1  -1   12.64    0.35
   5   1   2    4.00    0.23
  -5  -1  -2    4.15    0.23
   5   1   3    9.05    0.31
  -5  -1  -3    8.95    0.42
   5   1   4   29.77    0.58
   5   1   4   26.66    0.73
  -5  -1  -4   29.55    0.53
   5   1   5   95.38    1.41
   5   1   5   94.32    1.66
  -5  -1  -5   95.34    1.38
   5   1   6    0.41    0.28
   5   1   6    0.30    0.31
  -5  -1  -6    0.24    0.13
   5   1   7    7.24    0.29
   5   1   7    6.28    0.34
  -5  -1  -7    6.34    0.34
   5   1   8    0.76    0.17
   5   1   8    0.97    0.26
  -5  -1  -8    0.83    0.13
   5   1   9   -0.26    0.35
   5   1   9    0.13    0.13
  -5  -1  -9    0.12    0.10
   5   1  10    0.03    0.39
   5   1  10   -0.01    0.19
  -5  -1 -10    0.29    0.15
   5   1  11   -0.03    0.26
   5   1  11    0.18    0.17
  -5  -1 -11    0.18    0.15
   5   1  12   -0.03    0.26
   5   2  -9    1.21    0.18
   5   2  -9    0.99    0.17
   5   2  -8    5.01    0.37
   5   2  -8    4.79    0.25
   5   2  -7    2.40    0.32
   5   2  -7    2.29    0.23
   5   2  -6    0.12    0.13
   5   2  -6   -0.01    0.14
   5   2  -5    0.73    0.18
   5   2  -4   30.26    0.57
  -5  -2   4   27.98    0.59
   5   2  -3    4.97    0.41
  -5  -2   3    5.87    0.27
   5   2  -2    5.74    0.26
  -5  -2   2    5.54    0.26
   5   2  -1   51.89    0.82
  -5  -2   1   50.80    0.83
   5   2   0   13.31    0.36
  -5  -2   0   13.51    0.36
   5   2   1   74.81    1.11
  -5  -2  -1   72.06    1.08
   5   2   2   10.88    0.36
  -5  -2  -2   11.04    0.32
   5   2   3    7.49    0.32
  -5  -2  -3    8.02    0.29
   5   2   4   18.86    0.48
  -5  -2  -4   18.57    0.42
   5   2   5   32.75    0.66
   5   2   5   33.12    0.65
  -5  -2  -5   34.22    0.77
   5   2   6   -0.12    0.25
   5   2   6    0.11    0.25
  -5  -2  -6    0.03    0.11
   5   2   7    5.92    0.31
   5   2   7    6.30    0.33
  -5  -2  -7    6.10    0.24
   5   2   8    0.89    0.24
   5   2   8    0.99    0.33
  -5  -2  -8    0.95    0.24
   5   2   9    1.64    0.20
   5   2   9    1.27    0.28
  -5  -2  -9    1.23    0.24
   5   2  10    0.15    0.24
   5   2  10    0.22    0.14
  -5  -2 -10    0.07    0.18
   5   2  11   -0.01    0.41
   5   2  11    0.15    0.19
  -5  -2 -11    0.12    0.11
   5   2  12    0.02    0.53
   5   2  12    0.52    0.13
  -5  -2 -12    0.59    0.13
   5   3  -9    1.03    0.25
   5   3  -8   16.36    0.38
   5   3  -8   16.65    0.40
   5   3  -7    1.69    0.18
   5   3  -7    1.71    0.38
   5   3  -6    6.96    0.27
   5   3  -5    0.03    0.12
   5   3  -4    2.25    0.20
  -5  -3   4    2.16    0.21
   5   3  -3    3.80    0.23
  -5  -3   3    3.89    0.23
   5   3  -2    8.85    0.30
  -5  -3   2    8.55    0.30
   5   3  -1   13.64    0.38
  -5  -3   1   13.27    0.49
   5   3   0   10.18    0.53
  -5  -3   0   13.78    0.35
   5   3   1   31.52    0.60
  -5  -3  -1   30.28    0.56
   5   3   2   43.96    0.77
  -5  -3  -2   43.84    0.73
   5   3   3    9.71    0.37
  -5  -3  -3   10.33    0.47
   5   3   4   20.65    0.52
  -5  -3  -4   19.77    0.44
   5   3   5   40.49    1.04
  -5  -3  -5   38.90    0.69
   5   3   6    7.59    0.37
   5   3   6    7.46    0.34
  -5  -3  -6    6.87    0.43
   5   3   7    0.16    0.18
   5   3   7    0.19    0.18
  -5  -3  -7    0.00    0.14
   5   3   8    6.11    0.35
   5   3   8    6.20    0.32
  -5  -3  -8    5.90    0.26
   5   3   9    0.79    0.20
   5   3   9    0.75    0.25
  -5  -3  -9    0.76    0.16
   5   3  10    3.48    0.25
   5   3  10    4.11    0.35
  -5  -3 -10    3.51    0.22
   5   3  11    0.03    0.32
   5   3  11    1.33    0.30
  -5  -3 -11    1.57    0.18
   5   3  12    3.11    0.40
   5   3  12    2.25    0.20
  -5  -3 -12    2.46    0.31
   5   4  -8    0.04    0.12
   5   4  -8    0.52    0.13
   5   4  -7    0.41    0.15
   5   4  -7    0.61    0.24
   5   4  -6    2.53    0.31
   5   4  -5    0.59    0.26
  -5  -4   5    0.59    0.16
   5   4  -4   -0.11    0.19
  -5  -4   4    0.05    0.11
   5   4  -3    5.20    0.26
  -5  -4   3    5.02    0.24
   5   4  -2   34.21    0.63
  -5  -4   2   34.50    0.77
   5   4  -1    4.73    0.44
  -5  -4   1    4.15    0.23
   5   4   0   40.15    0.72
  -5  -4   0   39.47    0.68
   5   4   1    0.53    0.20
  -5  -4  -1    0.21    0.17
   5   4   2   10.63    0.41
  -5  -4  -2   11.06    0.35
   5   4   3   10.89    0.65
  -5  -4  -3   10.06    0.34
  -5  -4  -4   12.10    0.56
   5   4   5    0.55    0.42
  -5  -4  -5    0.47    0.19
   5   4   6    4.11    0.34
  -5  -4  -6    4.05    0.28
   5   4   7    8.92    0.38
   5   4   7    8.79    0.40
  -5  -4  -7    8.40    0.34
   5   4   8    1.41    0.26
   5   4   8    1.39    0.26
  -5  -4  -8    1.62    0.22
   5   4   9    1.07    0.26
   5   4   9    1.10    0.23
  -5  -4  -9    1.19    0.21
   5   4  10    1.17    0.28
   5   4  10    1.22    0.37
  -5  -4 -10    1.27    0.21
   5   4  11    2.59    0.25
   5   4  11    2.71    0.34
  -5  -4 -11    2.47    0.24
   5   4  12    0.01    0.27
   5   4  12    0.31    0.17
  -5  -4 -12    0.47    0.17
   5   5  -8    0.01    0.09
   5   5  -7    3.85    0.31
   5   5  -7    4.51    0.38
   5   5  -6    0.21    0.21
   5   5  -5    0.84    0.16
  -5  -5   5    0.52    0.16
   5   5  -4    7.63    0.42
  -5  -5   4    6.89    0.38
   5   5  -3    0.13    0.22
  -5  -5   3    0.02    0.12
   5   5  -2    0.02    0.15
  -5  -5   2   -0.20    0.20
   5   5  -1    3.66    0.27
  -5  -5   1    3.43    0.23
   5   5   0   27.89    0.61
  -5  -5   0   28.29    0.55
   5   5   1   53.70    1.21
  -5  -5  -1   52.24    0.86
   5   5   2    7.58    0.39
  -5  -5  -2    7.46    0.31
   5   5   3    0.19    0.24
  -5  -5  -3    0.17    0.18
   5   5   4   29.80    0.71
  -5  -5  -4   29.17    0.62
   5   5   5    3.53    0.36
  -5  -5  -5    3.83    0.29
   5   5   6    3.83    0.35
  -5  -5  -6    3.55    0.30
   5   5   7   16.76    0.49
   5   5   7   16.05    0.51
  -5  -5  -7   16.33    0.49
   5   5   8    2.71    0.29
   5   5   8    2.42    0.30
  -5  -5  -8    2.69    0.28
   5   5   9    0.15    0.28
   5   5   9   -0.03    0.17
  -5  -5  -9    0.01    0.16
   5   5  10    0.99    0.28
   5   5  10    0.97    0.25
  -5  -5 -10    1.33    0.24
   5   5  11   -0.03    0.18
   5   5  11    0.01    0.21
  -5  -5 -11   -0.15    0.17
   5   5  12    0.00    0.25
   5   5  12   -0.03    0.18
  -5  -5 -12    0.38    0.18
   5   6  -7    0.01    0.10
   5   6  -6    0.12    0.18
  -5  -6   6    0.01    0.11
   5   6  -5   13.55    0.35
  -5  -6   5   12.89    0.34
   5   6  -4    3.24    0.22
  -5  -6   4    3.73    0.32
   5   6  -3    7.27    0.29
  -5  -6   3    7.30    0.26
   5   6  -2    0.52    0.31
  -5  -6   2    0.46    0.25
   5   6  -1   -0.01    0.18
  -5  -6   1    0.13    0.14
   5   6   0   38.53    0.77
  -5  -6   0   39.33    0.71
   5   6   1  100.39    1.59
  -5  -6  -1  101.39    1.54
   5   6   2   -0.07    0.33
  -5  -6  -2   -0.01    0.15
   5   6   3    1.39    0.32
  -5  -6  -3    1.36    0.25
   5   6   4    0.90    0.31
  -5  -6  -4    0.94    0.41
   5   6   5   13.11    0.53
  -5  -6  -5   13.79    0.46
   5   6   6   15.55    0.54
  -5  -6  -6   15.86    0.49
   5   6   7    6.25    0.63
  -5  -6  -7    6.26    0.38
   5   6   8    0.04    0.19
   5   6   8    0.15    0.36
  -5  -6  -8    0.15    0.21
   5   6   9    0.26    0.39
   5   6   9    0.31    0.21
  -5  -6  -9    0.14    0.23
   5   6  10    3.18    0.32
   5   6  10   -0.01    0.52
  -5  -6 -10    3.35    0.32
   5   6  11    0.00    0.38
   5   6  11    0.92    0.25
  -5  -6 -11    0.04    0.23
   5   6  12   -0.06    0.30
   5   6  12   -0.02    0.22
  -5  -6 -12   -0.06    0.31
   5   7  -6    0.01    0.15
  -5  -7   6   -0.01    0.14
   5   7  -5    2.54    0.19
  -5  -7   5    2.37    0.28
   5   7  -4   -0.09    0.12
  -5  -7   4    0.03    0.10
   5   7  -3    1.69    0.20
  -5  -7   3    1.79    0.18
   5   7  -2   12.49    0.39
  -5  -7   2   12.71    0.35
   5   7  -1    2.17    0.43
  -5  -7   1    1.81    0.33
   5   7   0    0.61    0.26
  -5  -7   0    0.73    0.21
   5   7   1    1.37    0.29
  -5  -7  -1    1.62    0.24
   5   7   2    2.61    0.34
  -5  -7  -2    2.78    0.29
   5   7   3   -0.03    0.20
  -5  -7  -3    0.03    0.16
   5   7   4    5.39    0.41
  -5  -7  -4    5.64    0.37
   5   7   5    1.53    0.33
  -5  -7  -5    1.21    0.47
   5   7   6   21.73    0.93
  -5  -7  -6   23.41    0.63
   5   7   7   12.60    0.52
  -5  -7  -7   12.61    0.51
   5   7   8   18.70    0.55
   5   7   8   19.11    0.61
  -5  -7  -8   19.20    0.61
   5   7   9    0.66    0.39
   5   7   9    0.44    0.28
  -5  -7  -9    0.63    0.28
   5   7  10    3.57    0.33
   5   7  10    3.97    0.35
  -5  -7 -10    3.56    0.36
   5   7  11   -0.01    0.25
   5   7  11    1.14    0.25
  -5  -7 -11   -0.02    0.27
   5   7  12    4.30    0.37
  -5  -7 -12    4.94    0.39
   5   8  -6    2.75    0.29
   5   8  -5    0.04    0.11
  -5  -8   5   -0.08    0.10
   5   8  -4    0.35    0.15
  -5  -8   4    0.37    0.14
   5   8  -3   -0.03    0.13
  -5  -8   3    0.12    0.18
   5   8  -2    3.19    0.25
  -5  -8   2    3.10    0.22
   5   8  -1   21.12    0.56
  -5  -8   1   20.96    0.50
   5   8   0  180.48    2.75
  -5  -8   0  182.29    2.77
   5   8   1   20.78    0.85
  -5  -8  -1   21.25    0.54
   5   8   2   17.38    0.56
  -5  -8  -2   19.27    0.52
   5   8   3    1.03    0.48
  -5  -8  -3    0.94    0.26
   5   8   4    0.21    0.25
  -5  -8  -4    0.06    0.37
   5   8   5    6.10    0.43
  -5  -8  -5    6.43    0.42
   5   8   6    4.97    0.42
  -5  -8  -6    5.36    0.42
   5   8   7    0.34    0.28
  -5  -8  -7    0.11    0.47
   5   8   8    0.05    0.20
   5   8   8    0.10    0.26
  -5  -8  -8    0.20    0.25
   5   8   9    8.49    0.42
   5   8   9    8.86    0.75
  -5  -8  -9    8.46    0.49
   5   8  10    9.10    0.76
   5   8  10    8.81    0.44
  -5  -8 -10    8.45    0.50
   5   8  11    0.03    0.27
   5   8  11    0.71    0.37
  -5  -8 -11    0.05    0.46
   5   9  -5    0.21    0.12
  -5  -9   5    0.08    0.20
   5   9  -4   -0.27    0.29
  -5  -9   4    1.48    0.17
   5   9  -3    1.88    0.21
  -5  -9   3    1.60    0.19
   5   9  -2    0.99    0.22
  -5  -9   2    1.26    0.19
   5   9  -1   19.37    0.75
  -5  -9   1   19.73    0.66
   5   9   0    0.08    0.37
  -5  -9   0    0.25    0.19
   5   9   1    5.04    0.36
  -5  -9  -1    4.90    0.33
   5   9   2    0.27    0.25
  -5  -9  -2    0.28    0.36
   5   9   3    0.36    0.24
  -5  -9  -3    0.08    0.22
   5   9   4    0.51    0.28
  -5  -9  -4    0.24    0.27
   5   9   5   23.55    0.69
  -5  -9  -5   25.04    0.72
   5   9   6    9.54    0.53
  -5  -9  -6   10.37    0.80
   5   9   7    3.12    0.40
  -5  -9  -7    3.77    0.42
   5   9   8    0.99    0.58
  -5  -9  -8    1.01    0.36
   5   9   9   13.53    0.51
   5   9   9   14.44    0.61
  -5  -9  -9   13.79    0.63
   5   9  10    3.51    0.42
   5   9  10    3.63    0.33
  -5  -9 -10    3.72    0.45
   5  10  -4    3.80    0.23
  -5 -10   4    3.96    0.22
   5  10  -3    2.88    0.22
  -5 -10   3    2.51    0.21
   5  10  -2    0.52    0.19
  -5 -10   2    0.81    0.28
   5  10  -1   12.00    0.41
  -5 -10   1   11.86    0.40
   5  10   0    5.29    0.34
  -5 -10   0    6.03    0.33
   5  10   1    5.16    0.37
  -5 -10  -1    5.16    0.34
   5  10   2    0.03    0.20
  -5 -10  -2   -0.07    0.19
   5  10   3    0.30    0.26
  -5 -10  -3    0.28    0.25
   5  10   4   -0.03    0.25
  -5 -10  -4    0.25    0.25
   5  10   5    6.88    0.77
  -5 -10  -5    6.67    0.48
   5  10   6    0.10    0.26
  -5 -10  -6   -0.22    0.26
   5  10   7    1.13    0.61
  -5 -10  -7    1.28    0.38
   5  10   8    1.12    0.38
  -5 -10  -8    1.35    0.39
   5  10   9    2.21    0.46
   5  10   9    2.44    0.41
  -5 -10  -9    2.37    0.45
   5  11  -3    0.44    0.26
  -5 -11   3    0.09    0.24
   5  11  -2    0.19    0.16
  -5 -11   2    0.02    0.15
   5  11  -1    8.90    0.38
  -5 -11   1    9.35    0.37
   5  11   0    0.00    0.23
  -5 -11   0    1.21    0.23
   5  11   1    0.00    0.17
  -5 -11  -1    0.01    0.16
   5  11   2    0.00    0.18
  -5 -11  -2   -0.01    0.18
   5  11   3    1.12    0.31
  -5 -11  -3    1.09    0.51
   5  11   4    8.63    0.49
  -5 -11  -4    8.63    0.51
   5  11   5    0.15    0.29
  -5 -11  -5    0.25    0.30
   5  11   6    0.28    0.30
  -5 -11  -6    0.08    0.32
   5  11   7    3.01    0.45
  -5 -11  -7    2.72    0.47
   5  11   8    0.01    0.26
  -5 -11  -8    0.02    0.28
   5  12  -1    0.00    0.19
  -5 -12   1    0.30    0.18
   5  12   0    0.00    0.25
  -5 -12   0    1.62    0.25
   5  12   1    0.00    0.17
  -5 -12  -1    0.01    0.17
   5  12   2    0.00    0.30
  -5 -12  -2    0.00    0.17
   5  12   3    0.06    0.41
  -5 -12  -3    0.12    0.42
   5  12   4    3.05    0.41
  -5 -12  -4    3.64    0.43
   5  12   5    0.09    0.27
  -5 -12  -5   -0.01    0.28
   5  12   6    0.10    0.55
  -5 -12  -6    0.40    0.35
   6  -8   0    0.00    0.28
   6  -8   0    0.91    0.41
   6  -8   1    0.00    0.30
   6  -8   1    1.52    0.28
   6  -8   2    0.67    0.37
   6  -8   2    0.00    0.41
   6  -8   3    0.00    0.32
   6  -8   3    0.16    0.19
   6  -7  -3   -0.05    0.27
   6  -7  -3    0.00    0.24
   6  -7  -2    0.51    0.33
   6  -7  -2    0.45    0.29
   6  -7  -1    2.83    0.64
   6  -7  -1    3.15    0.58
   6  -7   0   -0.04    0.23
   6  -7   0    0.19    0.22
   6  -7   1   17.66    0.59
   6  -7   1   17.68    0.58
   6  -7   2   27.85    0.71
   6  -7   2   28.24    0.72
   6  -7   3    0.83    0.23
   6  -7   3    0.77    0.36
   6  -7   4    0.47    0.33
   6  -7   4    0.76    0.19
   6  -7   5   -0.01    0.14
   6  -7   5    0.18    0.14
   6  -7   6    0.22    0.13
   6  -7   6    0.02    0.21
   6  -6  -4    1.71    0.69
   6  -6  -4    2.14    0.38
   6  -6  -3    0.75    0.33
   6  -6  -3    0.55    0.31
   6  -6  -2    2.52    0.37
   6  -6  -2    2.09    0.34
   6  -6  -1    5.01    0.67
   6  -6  -1    5.65    0.60
   6  -6   0    5.24    0.40
   6  -6   0    5.05    0.38
   6  -6   1    4.28    0.37
   6  -6   1    4.64    0.35
   6  -6   2    4.72    0.35
   6  -6   2    5.20    0.34
   6  -6   3    2.37    0.27
   6  -6   3    2.92    0.39
   6  -6   4    0.82    0.20
   6  -6   5   -0.05    0.27
   6  -6   5    0.99    0.25
   6  -6   6    0.00    0.10
   6  -6   6    0.03    0.10
   6  -6   7    1.94    0.25
   6  -6   7    2.55    0.18
   6  -5  -5    5.24    0.48
   6  -5  -5    5.65    0.68
   6  -5  -4    0.52    0.30
   6  -5  -4    0.00    0.45
   6  -5  -3   -0.07    0.25
   6  -5  -3   -0.07    0.37
   6  -5  -2   -0.06    0.22
   6  -5  -2    0.00    0.20
   6  -5  -1    9.82    0.74
   6  -5  -1    9.69    0.46
   6  -5   0   12.04    0.50
   6  -5   0   11.75    0.48
   6  -5   1   75.79    1.34
   6  -5   1   73.87    1.34
   6  -5   1   68.98    1.11
   6  -5   2    2.41    0.28
   6  -5   2    2.28    0.26
   6  -5   2    2.14    0.16
   6  -5   3    3.11    0.26
   6  -5   3    3.07    0.25
   6  -5   3    2.53    0.20
   6  -5   4    0.12    0.15
   6  -5   4    0.09    0.15
   6  -5   4    0.18    0.15
   6  -5   5   -0.01    0.12
   6  -5   5   -0.02    0.12
   6  -5   5   -0.06    0.15
   6  -5   6    2.31    0.18
   6  -5   6    2.69    0.29
   6  -5   6    2.58    0.28
   6  -5   7    0.00    0.11
   6  -5   7    0.79    0.13
   6  -5   7   -0.07    0.24
   6  -5   8    0.12    0.37
   6  -5   9   -0.07    0.25
   6  -4  -6    0.19    0.27
   6  -4  -6    0.01    0.25
   6  -4  -5    0.42    0.43
   6  -4  -5    0.00    0.24
   6  -4  -4    0.28    0.25
   6  -4  -4   -0.01    0.24
   6  -4  -3   17.55    0.59
   6  -4  -3   17.31    0.58
   6  -4  -2    7.69    0.45
   6  -4  -2    7.22    0.41
   6  -4  -1   11.29    0.45
   6  -4  -1    9.32    0.16
   6  -4   0   21.66    0.35
   6  -4   0   23.57    0.61
   6  -4   1    0.59    0.22
   6  -4   1    0.57    0.17
   6  -4   2    8.84    0.36
   6  -4   2    9.34    0.35
   6  -4   3    0.69    0.15
   6  -4   3    0.84    0.31
   6  -4   4    0.13    0.24
   6  -4   4    0.13    0.14
   6  -4   5    0.64    0.25
   6  -4   5    0.55    0.19
   6  -4   6   18.87    0.43
   6  -4   6   17.93    0.54
   6  -4   7   -0.05    0.13
   6  -4   7    0.78    0.22
   6  -4   8   -0.01    0.07
   6  -4   8   -0.01    0.09
   6  -4   8    0.02    0.30
   6  -4   9    0.13    0.26
   6  -4  10    2.14    0.42
   6  -3  -7    7.94    0.48
   6  -3  -7    7.97    0.46
   6  -3  -6    3.37    0.36
   6  -3  -6    0.00    0.54
   6  -3  -5    1.33    0.29
   6  -3  -5    0.00    0.27
   6  -3  -4   -0.10    0.22
   6  -3  -4    0.00    0.20
   6  -3  -3    3.13    0.08
   6  -3  -3    3.85    0.53
   6  -3  -3    3.19    0.08
   6  -3  -2    3.68    0.51
   6  -3  -2    3.60    0.09
   6  -3  -1    2.28    0.28
   6  -3  -1    1.86    0.09
   6  -3   0    2.23    0.28
   6  -3   0    2.29    0.18
   6  -3   1    0.15    0.17
   6  -3   1    0.04    0.09
   6  -3   2    0.50    0.19
   6  -3   2    0.67    0.20
   6  -3   3    0.02    0.11
   6  -3   3    0.05    0.14
   6  -3   4    0.09    0.14
   6  -3   4    0.11    0.14
   6  -3   5    0.18    0.14
   6  -3   5    0.22    0.17
   6  -3   6    2.14    0.27
   6  -3   6    2.42    0.19
   6  -3   7   -0.03    0.18
   6  -3   7   -0.04    0.19
   6  -3   8    0.03    0.20
   6  -3   8    0.64    0.25
   6  -3   9    0.06    0.09
   6  -3   9    0.09    0.24
   6  -3  10    0.36    0.49
   6  -2  -7    0.56    0.47
   6  -2  -7    0.62    0.26
   6  -2  -6    0.00    0.18
   6  -2  -6   -0.01    0.17
   6  -2  -5    5.03    0.38
   6  -2  -5    5.53    0.36
   6  -2  -4   15.29    0.48
   6  -2  -4   13.89    0.25
   6  -2  -3    0.00    0.16
   6  -2  -2    0.74    0.09
   6  -2  -2    2.35    0.26
   6  -2  -1    7.76    0.25
   6  -2  -1    7.32    0.56
   6  -2   0   21.37    0.53
   6  -2   0   22.08    0.46
   6  -2   1    6.05    0.48
   6  -2   1    6.07    0.29
   6  -2   2    0.09    0.11
   6  -2   2    0.07    0.16
   6  -2   3    7.71    0.30
   6  -2   3    7.52    0.27
  -6   2  -3    7.62    0.33
   6  -2   4   -0.01    0.12
   6  -2   4    0.02    0.12
  -6   2  -4    0.03    0.13
   6  -2   5   23.85    0.49
   6  -2   5   23.41    0.55
  -6   2  -5   22.62    0.51
   6  -2   6    1.21    0.24
   6  -2   6    1.37    0.29
  -6   2  -6    1.23    0.28
   6  -2   7    0.55    0.16
   6  -2   7    0.84    0.25
  -6   2  -7    0.78    0.24
   6  -2   8   -0.02    0.12
   6  -2   8    0.25    0.22
  -6   2  -8    0.10    0.11
   6  -2   9    0.15    0.11
   6  -2   9    0.32    0.26
  -6   2  -9    0.28    0.11
   6  -2  10    0.29    0.47
   6  -2  11    1.71    0.40
   6  -1  -7    0.28    0.23
   6  -1  -7    0.09    0.20
   6  -1  -6    1.71    0.28
   6  -1  -6    0.00    0.26
   6  -1  -6    1.72    0.20
   6  -1  -5    4.85    0.32
   6  -1  -5    4.75    0.25
   6  -1  -4    6.72    0.34
   6  -1  -3   11.27    0.42
   6  -1  -2    0.09    0.18
   6  -1  -1    0.11    0.17
   6  -1   0   -0.03    0.17
  -6   1   0   -0.19    0.19
   6  -1   1   49.55    0.76
   6  -1   1   49.03    0.87
  -6   1  -1   49.46    0.93
   6  -1   2    0.78    0.15
   6  -1   2    0.55    0.19
  -6   1  -2    0.44    0.20
   6  -1   3    0.52    0.18
   6  -1   3    0.53    0.15
  -6   1  -3    0.36    0.19
   6  -1   4    0.00    0.13
   6  -1   4    0.06    0.14
  -6   1  -4    0.07    0.14
   6  -1   5    2.16    0.21
   6  -1   5    2.27    0.24
  -6   1  -5    1.96    0.21
   6  -1   6    0.53    0.27
   6  -1   6    0.58    0.21
  -6   1  -6    0.28    0.15
   6  -1   7    3.05    0.22
   6  -1   7    2.28    0.48
  -6   1  -7    2.81    0.30
   6  -1   8    0.69    0.16
   6  -1   8    0.32    0.26
  -6   1  -8    0.55    0.22
   6  -1   9    0.12    0.13
   6  -1   9    0.38    0.27
  -6   1  -9    0.43    0.12
   6  -1  10    1.28    0.55
   6  -1  10    1.17    0.13
  -6   1 -10    0.97    0.13
   6  -1  11    0.20    0.30
   6   0  -7    0.99    0.25
   6   0  -7    0.81    0.24
   6   0  -6    7.38    0.52
   6   0  -6    6.25    0.25
   6   0  -3   39.40    0.97
   6   0  -2    0.87    0.23
   6   0  -1    0.17    0.18
  -6   0   1    0.15    0.20
   6   0   0    9.12    0.53
  -6   0   0    9.24    0.38
   6   0   1    0.37    0.19
  -6   0  -1    0.29    0.32
   6   0   2   19.19    0.47
  -6   0  -2   18.70    0.48
   6   0   3    3.81    0.35
   6   0   3    3.34    0.25
  -6   0  -3    3.26    0.25
   6   0   4    0.27    0.17
   6   0   4    0.06    0.27
  -6   0  -4    0.27    0.16
   6   0   5    0.03    0.33
   6   0   5    0.69    0.19
  -6   0  -5    0.67    0.18
   6   0   6   14.95    0.59
   6   0   6   14.01    0.65
  -6   0  -6   13.92    0.38
   6   0   7    0.58    0.18
   6   0   7    0.52    0.24
  -6   0  -7    0.54    0.15
   6   0   8    0.05    0.23
   6   0   8   -0.02    0.22
  -6   0  -8    0.19    0.19
   6   0   9    0.47    0.26
   6   0   9    0.70    0.28
  -6   0  -9    0.60    0.13
   6   0  10    0.55    0.31
   6   0  10    0.59    0.14
  -6   0 -10    0.61    0.13
   6   0  11    0.48    0.50
   6   0  11    0.20    0.18
  -6   0 -11    0.38    0.17
   6   0  12    0.04    0.27
   6   1  -8    2.73    0.26
   6   1  -8    2.72    0.27
   6   1  -7    0.73    0.22
   6   1  -7    0.57    0.21
   6   1  -6    4.08    0.44
   6   1  -6    4.00    0.24
   6   1  -5   16.64    0.64
   6   1  -4   42.96    1.02
   6   1  -3   13.88    0.43
   6   1  -2    5.84    0.32
  -6  -1   2    5.99    0.33
   6   1  -1    0.08    0.14
  -6  -1   1   -0.05    0.15
   6   1   0   51.70    0.90
  -6  -1   0   50.80    0.92
   6   1   1    0.66    0.20
  -6  -1  -1    0.54    0.20
   6   1   2    2.16    0.24
  -6  -1  -2    2.16    0.24
   6   1   3   11.56    0.39
  -6  -1  -3   11.49    0.37
   6   1   4    8.50    0.35
   6   1   4    9.26    0.36
  -6  -1  -4    8.75    0.33
   6   1   5   10.48    0.38
   6   1   5   10.14    0.40
  -6  -1  -5    9.19    0.33
   6   1   6   27.92    0.84
   6   1   6   26.56    0.65
  -6  -1  -6   26.07    0.54
   6   1   7    5.17    0.29
   6   1   7    4.81    0.35
  -6  -1  -7    4.85    0.24
   6   1   8    1.58    0.22
   6   1   8    1.33    0.29
  -6  -1  -8    1.50    0.17
   6   1   9    0.79    0.19
   6   1   9    1.05    0.30
  -6  -1  -9    0.93    0.15
   6   1  10    2.87    0.37
   6   1  10    2.35    0.20
  -6  -1 -10    2.50    0.17
   6   1  11   -0.04    0.25
   6   1  11   -0.01    0.17
   6   1  12    0.02    0.43
   6   2  -8    7.62    0.32
   6   2  -8    8.02    0.34
   6   2  -7    4.62    0.28
   6   2  -6    1.28    0.22
   6   2  -5    0.29    0.18
   6   2  -4   54.78    0.96
   6   2  -3    6.53    0.32
  -6  -2   3    6.37    0.52
   6   2  -2    8.84    0.34
  -6  -2   2    8.08    0.54
   6   2  -1    0.23    0.29
  -6  -2   1    0.02    0.28
   6   2   0    0.19    0.19
  -6  -2   0    0.38    0.19
   6   2   1    0.16    0.27
  -6  -2  -1   -0.09    0.15
   6   2   2    0.05    0.16
  -6  -2  -2    0.00    0.14
   6   2   3   21.99    0.55
  -6  -2  -3   21.17    0.49
   6   2   4    4.19    0.32
  -6  -2  -4    4.13    0.27
   6   2   5   83.64    1.41
   6   2   5   83.51    1.36
  -6  -2  -5   83.75    1.33
   6   2   6   19.40    0.76
   6   2   6   19.51    0.55
  -6  -2  -6   18.68    0.46
   6   2   7    0.31    0.19
   6   2   7    0.01    0.20
  -6  -2  -7   -0.01    0.23
   6   2   8    1.27    0.24
   6   2   8    1.46    0.29
  -6  -2  -8    1.68    0.18
   6   2   9    1.08    0.29
   6   2   9    1.13    0.35
  -6  -2  -9    0.96    0.17
   6   2  10    0.81    0.19
   6   2  10   -0.01    0.32
  -6  -2 -10    0.84    0.16
   6   2  11    0.06    0.28
   6   2  11    0.18    0.14
  -6  -2 -11    0.17    0.20
   6   2  12    0.00    0.25
   6   2  12    0.10    0.17
  -6  -2 -12   -0.02    0.10
   6   3  -7    0.71    0.19
   6   3  -6    0.33    0.17
   6   3  -5    6.52    0.30
   6   3  -4   14.29    0.42
  -6  -3   4   13.95    0.44
   6   3  -3    0.13    0.17
  -6  -3   3    0.27    0.18
   6   3  -2    1.40    0.22
  -6  -3   2    1.50    0.36
   6   3  -1   22.39    0.53
  -6  -3   1   23.95    0.73
   6   3   0    1.66    0.25
  -6  -3   0    1.75    0.38
   6   3   1    5.93    0.34
  -6  -3  -1    6.15    0.48
   6   3   2   31.71    0.94
  -6  -3  -2   31.20    0.63
   6   3   3    1.12    0.44
  -6  -3  -3    0.95    0.22
   6   3   4   79.46    1.33
  -6  -3  -4   76.79    1.46
   6   3   5    0.46    0.25
  -6  -3  -5    0.26    0.20
   6   3   6    2.27    0.50
   6   3   6    2.40    0.30
  -6  -3  -6    1.88    0.38
   6   3   7    0.68    0.24
   6   3   7    0.76    0.25
  -6  -3  -7    0.58    0.18
   6   3   8    0.18    0.21
   6   3   8    0.25    0.37
  -6  -3  -8    0.27    0.16
   6   3   9    4.53    0.58
   6   3   9    4.44    0.32
  -6  -3  -9    4.43    0.25
   6   3  10   14.60    0.84
   6   3  10   13.20    0.59
  -6  -3 -10   13.62    0.38
   6   3  11   -0.21    0.15
   6   3  11   -0.03    0.26
  -6  -3 -11   -0.01    0.14
   6   3  12    0.06    0.29
   6   3  12    0.03    0.25
  -6  -3 -12    0.23    0.14
   6   4  -7    0.36    0.17
   6   4  -6    0.48    0.29
   6   4  -5    1.47    0.35
  -6  -4   5    1.68    0.23
   6   4  -4    0.37    0.31
  -6  -4   4    0.47    0.19
   6   4  -3   33.16    0.86
  -6  -4   3   31.52    0.66
   6   4  -2    0.45    0.19
  -6  -4   2    0.26    0.30
   6   4  -1    0.75    0.22
  -6  -4   1    0.70    0.32
   6   4   0   11.95    0.43
  -6  -4   0   12.55    0.55
   6   4   1   16.99    0.50
   6   4   2   71.42    1.24
  -6  -4  -2   68.68    1.14
   6   4   3   10.73    0.48
  -6  -4  -3   10.39    0.39
   6   4   4    5.78    0.64
  -6  -4  -4    5.86    0.33
   6   4   5   36.07    1.11
  -6  -4  -5   35.47    0.72
   6   4   6    3.85    0.58
  -6  -4  -6    3.83    0.28
   6   4   7    1.38    0.46
   6   4   7    1.66    0.43
  -6  -4  -7    1.41    0.22
   6   4   8    5.73    0.39
   6   4   8    6.55    0.38
  -6  -4  -8    6.18    0.30
   6   4   9    0.39    0.26
   6   4   9    0.48    0.23
  -6  -4  -9    0.12    0.30
   6   4  10    0.53    0.27
   6   4  10    0.40    0.21
  -6  -4 -10    0.20    0.29
   6   4  11    0.01    0.15
   6   4  11    0.01    0.22
  -6  -4 -11    0.01    0.13
   6   4  12   -0.01    0.35
   6   4  12    1.40    0.20
  -6  -4 -12    0.89    0.20
   6   5  -7    0.09    0.14
   6   5  -6    1.32    0.20
   6   5  -5    0.03    0.16
  -6  -5   5    0.43    0.25
   6   5  -4    0.46    0.19
  -6  -5   4    0.38    0.18
   6   5  -3    1.23    0.22
  -6  -5   3    0.70    0.20
   6   5  -2    7.43    0.33
  -6  -5   2    7.36    0.31
   6   5  -1    4.52    0.31
  -6  -5   1    4.32    0.42
   6   5   0    0.46    0.23
   6   5   1   20.92    0.83
  -6  -5  -1   20.18    0.72
   6   5   2   28.13    0.71
  -6  -5  -2   27.61    0.62
   6   5   3   99.43    1.69
  -6  -5  -3  101.54    1.62
   6   5   4   68.15    1.25
  -6  -5  -4   67.11    1.16
   6   5   5    1.34    0.58
  -6  -5  -5    1.92    0.27
   6   5   6    1.09    0.51
  -6  -5  -6    1.12    0.24
   6   5   7    1.87    0.53
   6   5   7    1.98    0.31
  -6  -5  -7    2.16    0.26
   6   5   8    4.02    0.36
   6   5   8    4.09    0.58
  -6  -5  -8    3.72    0.30
   6   5   9   21.25    0.91
   6   5   9   21.10    0.65
  -6  -5  -9   20.53    0.54
   6   5  10    0.53    0.27
   6   5  10   -0.03    0.40
  -6  -5 -10    0.35    0.20
   6   5  11    0.87    0.30
   6   5  11    0.00    0.23
  -6  -5 -11    0.82    0.21
   6   5  12   -0.04    0.17
   6   5  12   -0.02    0.24
  -6  -5 -12   -0.03    0.16
   6   6  -6    1.93    0.21
   6   6  -5    3.47    0.38
  -6  -6   5    3.27    0.25
   6   6  -4   20.18    0.65
  -6  -6   4   18.54    0.63
   6   6  -3    0.33    0.27
  -6  -6   3    0.03    0.15
   6   6  -2    0.12    0.18
  -6  -6   2    0.09    0.15
   6   6  -1    3.38    0.30
  -6  -6   1    3.57    0.25
   6   6   0    2.11    0.48
  -6  -6   0    2.16    0.24
   6   6   1    6.42    0.40
  -6  -6  -1    6.68    0.33
   6   6   2   13.20    0.83
  -6  -6  -2   13.27    0.45
   6   6   3    3.30    0.38
  -6  -6  -3    3.23    0.31
   6   6   4   20.88    0.65
  -6  -6  -4   20.64    0.79
   6   6   5   10.70    0.77
  -6  -6  -5   10.48    0.43
   6   6   6    0.34    0.27
  -6  -6  -6    0.46    0.38
   6   6   7    6.87    0.43
  -6  -6  -7    6.81    0.38
   6   6   8    0.32    0.24
   6   6   8    0.14    0.26
  -6  -6  -8    0.31    0.22
   6   6   9    1.67    0.53
   6   6   9    2.45    0.33
  -6  -6  -9    2.53    0.30
   6   6  10    6.63    0.66
   6   6  10    7.01    0.43
  -6  -6 -10    6.46    0.38
   6   6  11    0.61    0.26
   6   6  11    0.04    0.25
  -6  -6 -11   -0.02    0.22
   6   6  12   -0.01    0.16
   6   6  12   -0.01    0.20
  -6  -6 -12    0.01    0.16
   6   7  -6    0.43    0.28
  -6  -7   6    0.51    0.17
   6   7  -5    0.29    0.17
  -6  -7   5    0.47    0.25
   6   7  -4    0.05    0.17
  -6  -7   4    0.18    0.15
   6   7  -3   -0.02    0.15
  -6  -7   3    0.11    0.21
   6   7  -2    1.04    0.23
  -6  -7   2    1.06    0.20
  -6  -7   1    2.08    0.23
   6   7   0    0.21    0.22
  -6  -7   0    0.16    0.18
   6   7   1   77.01    1.34
  -6  -7  -1   79.03    1.34
   6   7   2   81.20    1.43
  -6  -7  -2   81.19    1.39
   6   7   3   12.11    0.52
  -6  -7  -3   11.84    0.65
   6   7   4    0.12    0.25
  -6  -7  -4    0.10    0.21
   6   7   5    3.31    0.66
  -6  -7  -5    4.15    0.35
   6   7   6    0.31    0.28
  -6  -7  -6    0.23    0.24
   6   7   7    0.34    0.28
  -6  -7  -7    0.19    0.41
   6   7   8    2.32    0.33
   6   7   8    2.59    0.37
  -6  -7  -8    2.65    0.34
   6   7   9    0.42    0.26
   6   7   9    0.25    0.28
  -6  -7  -9    0.13    0.26
   6   7  10    0.01    0.27
   6   7  10    0.64    0.25
  -6  -7 -10    0.01    0.25
   6   7  11    0.39    0.25
   6   7  11   -0.01    0.42
  -6  -7 -11    0.03    0.25
   6   8  -5    2.08    0.22
  -6  -8   5    1.91    0.21
   6   8  -4    1.82    0.22
  -6  -8   4    1.26    0.20
   6   8  -3    0.17    0.17
  -6  -8   3    0.08    0.15
   6   8  -2    1.26    0.25
  -6  -8   2    1.62    0.34
   6   8  -1    5.58    0.34
  -6  -8   1    5.19    0.44
   6   8   0    4.74    0.35
  -6  -8   0    4.76    0.48
   6   8   1    6.65    0.69
  -6  -8  -1    6.05    0.54
   6   8   2    2.50    0.33
  -6  -8  -2    1.62    0.28
   6   8   3    6.15    0.44
  -6  -8  -3    6.88    0.38
   6   8   4    6.09    0.45
  -6  -8  -4    6.82    0.40
   6   8   5    2.04    0.59
  -6  -8  -5    1.40    0.30
   6   8   6    0.61    0.31
  -6  -8  -6    0.51    0.47
   6   8   7    1.13    0.34
  -6  -8  -7    1.56    0.33
   6   8   8    6.62    0.76
  -6  -8  -8    6.44    0.45
   6   8   9    5.66    0.64
   6   8   9    5.01    0.47
  -6  -8  -9    5.73    0.44
   6   8  10    1.19    0.37
   6   8  10    1.55    0.32
  -6  -8 -10    1.68    0.34
   6   8  11    0.61    0.26
   6   8  11   -0.02    0.28
  -6  -8 -11   -0.02    0.28
   6   9  -4    0.43    0.18
  -6  -9   4    0.22    0.16
   6   9  -3   -0.06    0.13
  -6  -9   3    0.10    0.19
   6   9  -2    1.03    0.24
  -6  -9   2    1.61    0.22
   6   9  -1    0.86    0.25
  -6  -9   1    1.07    0.22
   6   9   0   24.72    0.92
  -6  -9   0   26.34    0.64
   6   9   1    6.12    0.42
  -6  -9  -1    6.58    0.36
   6   9   2    0.48    0.29
  -6  -9  -2    0.60    0.24
   6   9   3    1.05    0.51
  -6  -9  -3    0.91    0.45
   6   9   4   -0.02    0.21
  -6  -9  -4    0.02    0.19
   6   9   5    0.92    0.57
  -6  -9  -5    0.97    0.50
   6   9   6    0.52    0.32
  -6  -9  -6    0.42    0.30
   6   9   7   -0.09    0.26
  -6  -9  -7   -0.07    0.25
   6   9   8   -0.06    0.24
  -6  -9  -8    0.03    0.23
   6   9   9    6.04    0.42
   6   9   9    6.04    0.52
  -6  -9  -9    5.73    0.79
   6   9  10   -0.01    0.36
   6   9  10    0.06    0.27
  -6  -9 -10    0.13    0.44
   6  10  -3    3.97    0.43
  -6 -10   3    3.54    0.25
   6  10  -2    0.03    0.31
  -6 -10   2    0.16    0.17
   6  10  -1    1.38    0.44
  -6 -10   1    1.69    0.24
   6  10   0    7.50    0.40
  -6 -10   0    7.04    0.56
   6  10   1    0.08    0.20
  -6 -10  -1   -0.01    0.18
   6  10   2    0.83    0.32
  -6 -10  -2    1.10    0.27
   6  10   3    0.07    0.44
  -6 -10  -3    0.24    0.24
   6  10   4    2.65    0.39
  -6 -10  -4    2.34    0.35
   6  10   5    2.26    0.40
  -6 -10  -5    2.19    0.38
   6  10   6    0.63    0.34
  -6 -10  -6    0.35    0.32
   6  10   7   -0.14    0.51
  -6 -10  -7   -0.12    0.49
   6  10   8    1.87    0.43
  -6 -10  -8    1.85    0.68
   6  10   9    2.65    0.34
   6  10   9    2.14    0.44
  -6 -10  -9    2.41    0.46
   6  11  -1    0.00    0.17
  -6 -11   1    0.03    0.24
   6  11   0    0.00    0.21
  -6 -11   0    0.23    0.30
   6  11   1    6.37    0.40
  -6 -11  -1    6.61    0.59
   6  11   2    0.00    0.25
  -6 -11  -2    0.24    0.23
   6  11   3    0.18    0.46
  -6 -11  -3    0.16    0.25
   6  11   4    3.83    0.43
  -6 -11  -4    2.73    0.64
   6  11   5   -0.12    0.29
  -6 -11  -5   -0.04    0.27
   6  11   6    1.95    0.43
  -6 -11  -6    2.07    0.42
   6  11   7    0.79    0.39
  -6 -11  -7    0.94    0.62
   6  12   1    0.01    0.20
  -6 -12  -1    0.06    0.31
   6  12   2    0.00    0.27
  -6 -12  -2    0.42    0.25
   6  12   3    0.61    0.59
  -6 -12  -3    1.02    0.32
   6  12   4    0.94    0.37
  -6 -12  -4    0.92    0.57
   6  12   5    0.28    0.34
  -6 -12  -5    0.33    0.33
   7  -6  -1    0.51    0.51
   7  -6  -1    0.30    0.28
   7  -6   0   -0.03    0.24
   7  -6   0   -0.09    0.23
   7  -6   1   -0.01    0.27
   7  -6   1    1.08    0.42
   7  -6   2   23.06    0.67
   7  -6   2   22.28    0.67
   7  -6   3    7.32    0.40
   7  -6   4   -0.01    0.17
   7  -6   4   -0.06    0.17
   7  -6   5    0.02    0.16
   7  -6   5    0.28    0.16
   7  -6   5    0.11    0.17
   7  -5  -3   -0.09    0.29
   7  -5  -3   -0.15    0.27
   7  -5  -2    0.10    0.21
   7  -5  -2   -0.09    0.19
   7  -5  -1    0.82    0.52
   7  -5  -1    0.58    0.29
   7  -5   0    0.78    0.31
   7  -5   0    0.95    0.29
   7  -5   1   -0.19    0.22
   7  -5   1    0.06    0.21
   7  -5   2    0.01    0.25
   7  -5   2    0.62    0.24
   7  -5   2    0.44    0.13
   7  -5   3   -0.01    0.23
   7  -5   3    0.47    0.22
   7  -5   3    0.54    0.15
   7  -5   4    0.45    0.20
   7  -5   4    0.65    0.31
   7  -5   4    0.27    0.27
   7  -5   5    0.00    0.15
   7  -5   5    0.17    0.23
   7  -5   5    0.01    0.16
   7  -5   6   -0.03    0.13
   7  -5   6    0.06    0.13
   7  -5   6    0.08    0.17
   7  -5   7    0.02    0.11
   7  -5   7    0.05    0.12
   7  -5   7   -0.08    0.18
   7  -4  -4    1.19    0.34
   7  -4  -4    0.00    0.31
   7  -4  -3    0.37    0.29
   7  -4  -3    0.01    0.27
   7  -4  -2    2.55    0.38
   7  -4  -2    2.94    0.36
   7  -4  -1    0.17    0.36
   7  -4  -1    7.69    0.40
   7  -4   0    0.22    0.08
   7  -4   0    0.75    0.24
   7  -4   1   13.34    0.40
   7  -4   1   15.26    0.52
   7  -4   2    0.01    0.18
   7  -4   2    0.28    0.31
   7  -4   3    0.79    0.17
   7  -4   3    1.36    0.24
   7  -4   4   -0.01    0.15
   7  -4   4    0.21    0.16
   7  -4   5    0.24    0.17
   7  -4   5    0.11    0.18
   7  -4   6   -0.03    0.14
   7  -4   6   -0.06    0.28
   7  -4   7    0.01    0.14
   7  -4   7    0.06    0.20
   7  -4   8    0.00    0.19
   7  -4   8   -0.01    0.20
   7  -3  -5   -0.13    0.27
   7  -3  -5    0.01    0.41
   7  -3  -4    0.50    0.30
   7  -3  -4   -0.01    0.46
   7  -3  -3    0.06    0.23
   7  -3  -3   -0.01    0.37
   7  -3  -2    2.43    0.53
   7  -3  -1    0.58    0.25
   7  -3  -1    0.47    0.13
   7  -3   0    0.43    0.23
   7  -3   0    0.20    0.09
   7  -3   1    0.13    0.32
   7  -3   1   -0.08    0.09
   7  -3   2    2.36    0.28
   7  -3   2    1.81    0.26
   7  -3   3    2.22    0.20
   7  -3   3    2.48    0.27
   7  -3   4    1.15    0.20
   7  -3   4    1.19    0.35
   7  -3   5    0.99    0.21
   7  -3   5    1.05    0.32
   7  -3   6    1.17    0.25
   7  -3   6    1.08    0.21
   7  -3   7   -0.05    0.15
   7  -3   7    0.71    0.33
   7  -3   8   -0.05    0.13
   7  -3   8    0.01    0.21
   7  -3   9   -0.01    0.11
   7  -3   9    0.42    0.37
   7  -2  -5    5.26    0.42
   7  -2  -5    4.74    0.39
   7  -2  -4    2.27    0.33
   7  -2  -3    2.22    0.11
   7  -2  -3    3.20    0.33
   7  -2  -2    2.45    0.19
   7  -2  -2    2.94    0.32
   7  -2  -1    0.17    0.13
   7  -2  -1    0.01    0.22
   7  -2   0    1.65    0.27
   7  -2   0    1.54    0.13
   7  -2   1    2.00    0.16
   7  -2   1    2.17    0.28
   7  -2   2   11.83    0.43
   7  -2   2   11.75    0.43
   7  -2   3    2.90    0.43
   7  -2   3    3.07    0.22
   7  -2   4    0.17    0.18
   7  -2   4    0.23    0.27
  -7   2  -4    0.41    0.20
   7  -2   5    1.65    0.22
   7  -2   5    1.78    0.23
  -7   2  -5    1.56    0.24
   7  -2   6    2.48    0.29
   7  -2   6    2.01    0.38
  -7   2  -6    2.64    0.24
   7  -2   7    2.17    0.48
   7  -2   7    2.18    0.24
  -7   2  -7    2.12    0.22
   7  -2   8   -0.06    0.24
   7  -2   8    0.03    0.23
  -7   2  -8    0.19    0.14
   7  -2   9   -0.02    0.14
   7  -2   9    1.41    0.43
   7  -2  10    0.49    0.33
   7  -1  -6    0.08    0.25
   7  -1  -6    0.23    0.24
   7  -1  -5    1.09    0.46
   7  -1  -4    5.16    0.58
   7  -1  -3    1.37    0.47
   7  -1  -2    8.35    0.42
   7  -1  -1   -0.10    0.20
   7  -1   0    0.30    0.12
   7  -1   0    0.30    0.22
   7  -1   1    0.15    0.18
   7  -1   1   -0.07    0.18
  -7   1  -1    0.07    0.19
   7  -1   2    0.82    0.25
   7  -1   2    0.68    0.37
  -7   1  -2    0.62    0.24
   7  -1   3    5.02    0.31
   7  -1   3    5.08    0.25
  -7   1  -3    5.20    0.32
   7  -1   4    0.33    0.17
   7  -1   4    0.32    0.19
  -7   1  -4    0.22    0.20
   7  -1   5   -0.03    0.14
   7  -1   5   -0.04    0.14
  -7   1  -5    0.05    0.14
   7  -1   6    0.02    0.16
   7  -1   6   -0.17    0.30
  -7   1  -6    0.23    0.24
   7  -1   7   11.64    0.57
   7  -1   7   11.25    0.49
  -7   1  -7   10.72    0.52
   7  -1   8    4.59    0.41
   7  -1   8    5.31    0.28
  -7   1  -8    4.62    0.39
   7  -1   9    0.06    0.23
   7  -1   9    0.14    0.42
  -7   1  -9    0.18    0.22
   7  -1  10    0.13    0.22
   7  -1  10    0.25    0.29
  -7   1 -10    0.19    0.13
   7   0  -6    2.38    0.52
   7   0  -5    5.92    0.38
   7   0  -4    0.24    0.23
   7   0  -3    2.12    0.30
   7   0  -2    0.33    0.38
   7   0  -1   25.47    0.64
   7   0   0    1.10    0.26
  -7   0   0    1.44    0.28
   7   0   1    3.29    0.30
  -7   0  -1    3.43    0.31
   7   0   2    0.49    0.16
   7   0   2    0.56    0.21
  -7   0  -2    0.77    0.37
   7   0   3    0.51    0.17
   7   0   3    0.25    0.20
  -7   0  -3    0.44    0.21
   7   0   4    3.77    0.30
   7   0   4    4.02    0.42
  -7   0  -4    4.34    0.46
   7   0   5   10.01    0.39
   7   0   5    9.55    0.56
  -7   0  -5    9.37    0.38
   7   0   6    0.90    0.25
   7   0   6    0.66    0.26
  -7   0  -6    0.95    0.22
   7   0   7    0.93    0.23
   7   0   7    0.99    0.29
  -7   0  -7    1.00    0.21
   7   0   8    2.71    0.25
   7   0   8    2.59    0.36
  -7   0  -8    2.70    0.23
   7   0   9    0.11    0.17
   7   0   9    0.39    0.28
  -7   0  -9    0.53    0.15
   7   0  10    2.58    0.21
   7   0  10    2.59    0.63
  -7   0 -10    1.95    0.20
   7   0  11    0.47    0.32
   7   0  11    0.17    0.13
  -7   0 -11    0.20    0.12
   7   1  -6    0.12    0.21
   7   1  -5   12.09    0.47
   7   1  -4    2.03    0.29
   7   1  -3    0.56    0.23
   7   1  -2    7.12    0.60
  -7  -1   2    7.24    0.42
   7   1  -1    3.59    0.32
  -7  -1   1    3.58    0.34
   7   1   0    0.34    0.23
  -7  -1   0    0.44    0.23
   7   1   1    0.32    0.35
  -7  -1  -1    0.33    0.22
   7   1   2    1.35    0.25
  -7  -1  -2    1.31    0.25
   7   1   3    0.67    0.23
  -7  -1  -3    0.62    0.22
   7   1   4    1.13    0.23
   7   1   4    1.57    0.26
  -7  -1  -4    1.39    0.24
   7   1   5   11.18    0.44
   7   1   5   10.50    0.43
  -7  -1  -5   11.52    0.41
   7   1   6   91.52    1.58
   7   1   6   88.13    1.61
  -7  -1  -6   88.09    1.72
   7   1   7   33.42    0.74
   7   1   7   33.07    0.83
  -7  -1  -7   31.12    0.68
   7   1   8    0.35    0.36
   7   1   8    0.72    0.27
  -7  -1  -8    0.44    0.18
   7   1   9    0.81    0.22
   7   1   9    1.53    0.33
  -7  -1  -9    1.03    0.19
   7   1  10    0.48    0.18
   7   1  10    0.76    0.53
  -7  -1 -10    0.58    0.16
   7   1  11    0.42    0.32
   7   1  11    0.19    0.15
  -7  -1 -11    0.24    0.22
   7   2  -6   14.33    0.48
   7   2  -5    0.12    0.20
   7   2  -4    2.95    0.30
   7   2  -3    1.09    0.25
  -7  -2   3    0.71    0.27
   7   2  -2   48.66    1.19
  -7  -2   2   53.28    1.07
   7   2  -1    1.96    0.28
  -7  -2   1    1.70    0.45
   7   2   0    0.00    0.16
  -7  -2   0    0.04    0.27
   7   2   1    7.64    0.38
  -7  -2  -1    7.36    0.37
   7   2   2    0.13    0.19
  -7  -2  -2    0.01    0.18
   7   2   3    5.22    0.36
  -7  -2  -3    5.06    0.51
   7   2   4   23.58    0.64
  -7  -2  -4   23.38    0.59
   7   2   5    5.78    0.39
   7   2   5    5.63    0.37
  -7  -2  -5    5.58    0.55
   7   2   6    0.87    0.27
   7   2   6    0.52    0.29
  -7  -2  -6    0.79    0.23
   7   2   7    0.07    0.21
   7   2   7    0.07    0.22
  -7  -2  -7    0.09    0.17
   7   2   8    3.03    0.31
   7   2   8    3.20    0.36
  -7  -2  -8    2.95    0.24
   7   2   9    0.56    0.35
   7   2   9    0.06    0.28
  -7  -2  -9    0.53    0.28
   7   2  10   -0.01    0.15
   7   2  10    0.03    0.23
  -7  -2 -10   -0.08    0.20
   7   2  11    0.02    0.32
   7   2  11    0.25    0.17
  -7  -2 -11    0.25    0.15
   7   3  -6    0.55    0.37
   7   3  -5    0.38    0.21
   7   3  -4    3.14    0.30
  -7  -3   4    3.00    0.32
   7   3  -3    0.04    0.33
  -7  -3   3    0.24    0.21
   7   3  -2    0.96    0.43
  -7  -3   2    0.95    0.25
   7   3  -1    2.98    0.29
  -7  -3   1    2.30    0.46
   7   3   0    2.80    0.30
  -7  -3   0    3.55    0.47
   7   3   1    0.71    0.26
  -7  -3  -1    0.66    0.23
   7   3   2   -0.11    0.19
  -7  -3  -2    0.03    0.17
   7   3   3    5.50    0.39
  -7  -3  -3    5.51    0.51
   7   3   4   51.98    1.05
  -7  -3  -4   49.58    0.96
   7   3   5   79.14    1.43
  -7  -3  -5   80.42    1.39
   7   3   6   14.64    0.54
   7   3   6   15.48    0.54
  -7  -3  -6   14.74    0.48
   7   3   7    2.71    0.32
   7   3   7    2.37    0.34
  -7  -3  -7    1.96    0.25
   7   3   8    6.29    0.38
   7   3   8    5.76    0.43
  -7  -3  -8    6.07    0.46
   7   3   9    0.78    0.24
   7   3   9    0.84    0.31
  -7  -3  -9    0.89    0.20
   7   3  10    0.33    0.30
   7   3  10   -0.03    0.21
  -7  -3 -10    0.55    0.17
   7   3  11    1.78    0.36
   7   3  11   -0.01    0.38
  -7  -3 -11    1.52    0.32
   7   4  -6    3.36    0.30
   7   4  -5    4.55    0.49
   7   4  -4   -0.11    0.30
   7   4  -4    0.00    0.29
  -7  -4   4   -0.03    0.29
   7   4  -3    0.14    0.20
  -7  -4   3    0.13    0.33
   7   4  -2    0.86    0.25
  -7  -4   2    0.92    0.40
   7   4  -1    0.73    0.25
  -7  -4   1    0.66    0.38
   7   4   0    9.08    0.62
  -7  -4   0    9.02    0.39
   7   4   1    0.19    0.23
  -7  -4  -1    0.24    0.20
   7   4   2   11.19    0.73
  -7  -4  -2   10.37    0.40
   7   4   3   26.95    0.73
  -7  -4  -3   26.79    0.85
   7   4   4    1.72    0.34
  -7  -4  -4    1.66    0.28
   7   4   5    8.20    0.47
  -7  -4  -5    8.29    0.39
   7   4   6   22.79    0.93
  -7  -4  -6   22.40    0.58
   7   4   7    0.35    0.46
   7   4   7    0.57    0.43
  -7  -4  -7    0.47    0.35
   7   4   8   -0.09    0.47
   7   4   8    0.96    0.47
  -7  -4  -8    0.92    0.22
   7   4   9    0.98    0.47
   7   4   9   -0.02    0.26
  -7  -4  -9    0.98    0.21
   7   4  10    1.73    0.54
   7   4  10    0.01    0.26
  -7  -4 -10    1.83    0.23
   7   4  11    7.70    0.53
   7   4  11    6.98    0.37
  -7  -4 -11    7.73    0.35
   7   5  -6    1.02    0.23
   7   5  -5    1.11    0.24
  -7  -5   5    0.97    0.25
   7   5  -4    2.28    0.28
  -7  -5   4    2.24    0.27
   7   5  -3    5.66    0.35
  -7  -5   3    5.47    0.33
   7   5  -2   12.34    0.47
  -7  -5   2   12.29    0.44
   7   5  -1    1.31    0.28
  -7  -5   1    1.24    0.25
   7   5   0    0.47    0.24
  -7  -5   0    0.27    0.21
   7   5   1    2.80    0.34
  -7  -5  -1    3.35    0.29
   7   5   2    3.83    0.38
  -7  -5  -2    3.80    0.31
   7   5   3   16.57    0.58
  -7  -5  -3   15.62    0.73
   7   5   4   16.15    0.59
  -7  -5  -4   15.26    0.50
   7   5   5    0.46    0.31
  -7  -5  -5    1.05    0.40
   7   5   6    0.31    0.40
  -7  -5  -6    0.01    0.19
   7   5   7    0.73    0.52
   7   5   7    0.92    0.29
  -7  -5  -7    0.65    0.24
   7   5   8    1.68    0.34
   7   5   8    1.40    0.32
  -7  -5  -8    1.11    0.41
   7   5   9    0.13    0.25
   7   5   9    0.05    0.23
  -7  -5  -9    0.09    0.19
   7   5  10    0.84    0.29
   7   5  10    0.03    0.40
  -7  -5 -10    0.00    0.21
   7   5  11   -0.01    0.22
   7   5  11    0.02    0.28
  -7  -5 -11   -0.01    0.15
   7   6  -5    0.83    0.23
  -7  -6   5    0.90    0.36
   7   6  -4    0.98    0.23
  -7  -6   4    0.73    0.22
   7   6  -3    2.00    0.29
  -7  -6   3    2.40    0.27
   7   6  -2    0.33    0.38
  -7  -6   2    0.30    0.20
   7   6  -1    4.42    0.55
  -7  -6   1    4.26    0.31
   7   6   0    0.19    0.24
  -7  -6   0    0.33    0.20
   7   6   1    2.56    0.33
  -7  -6  -1    2.40    0.28
   7   6   2   -0.08    0.20
  -7  -6  -2    0.11    0.26
   7   6   3    2.79    0.36
  -7  -6  -3    2.15    0.29
   7   6   4    2.52    0.37
  -7  -6  -4    2.19    0.30
   7   6   5    9.91    0.51
  -7  -6  -5    7.45    0.41
   7   6   6    0.28    0.45
  -7  -6  -6    0.07    0.21
   7   6   7    0.61    0.30
  -7  -6  -7    0.52    0.25
   7   6   8    4.21    0.39
   7   6   8    3.85    0.43
  -7  -6  -8    4.08    0.33
   7   6   9    0.97    0.30
   7   6   9    0.04    0.31
  -7  -6  -9    0.79    0.40
   7   6  10   -0.04    0.29
   7   6  10    1.75    0.32
  -7  -6 -10    0.00    0.40
   7   6  11    0.16    0.25
   7   6  11   -0.01    0.23
  -7  -6 -11    0.00    0.31
   7   7  -4   -0.09    0.29
  -7  -7   4    0.09    0.16
   7   7  -3    8.20    0.58
  -7  -7   3    8.68    0.56
   7   7  -2    0.02    0.17
  -7  -7   2   -0.02    0.23
   7   7  -1    1.44    0.28
  -7  -7   1    1.26    0.24
   7   7   0    2.88    0.33
  -7  -7   0    2.54    0.45
  -7  -7  -1   13.17    0.69
   7   7   2    1.53    0.34
  -7  -7  -2    1.37    0.28
   7   7   3    4.95    0.69
  -7  -7  -3    5.19    0.37
   7   7   4    0.32    0.30
  -7  -7  -4    0.24    0.38
   7   7   5    0.19    0.28
  -7  -7  -5    0.12    0.22
   7   7   6    1.34    0.35
  -7  -7  -6    1.35    0.47
   7   7   7    2.50    0.41
  -7  -7  -7    2.72    0.33
   7   7   8    2.56    0.38
   7   7   8    3.25    0.41
  -7  -7  -8    2.88    0.34
   7   7   9    0.42    0.30
   7   7   9    0.58    0.32
  -7  -7  -9    0.45    0.26
   7   7  10    0.00    0.52
   7   7  10    0.71    0.29
  -7  -7 -10   -0.02    0.25
   7   8  -4    0.61    0.23
  -7  -8   4    0.77    0.21
   7   8  -3    0.28    0.20
  -7  -8   3   -0.02    0.18
   7   8  -2    0.20    0.21
  -7  -8   2    0.14    0.19
   7   8  -1    0.41    0.24
  -7  -8   1    0.33    0.20
   7   8   0    0.30    0.25
  -7  -8   0    0.50    0.22
   7   8   1    0.81    0.30
  -7  -8  -1    0.89    0.25
   7   8   2    9.90    0.51
  -7  -8  -2    9.68    0.45
   7   8   3    5.32    0.75
  -7  -8  -3    5.99    0.62
   7   8   4    0.19    0.25
  -7  -8  -4   -0.18    0.20
   7   8   5    1.47    0.64
  -7  -8  -5    1.57    0.51
   7   8   6    0.99    0.37
  -7  -8  -6    1.28    0.31
   7   8   7    1.39    0.38
  -7  -8  -7    1.52    0.33
   7   8   8    0.17    0.46
  -7  -8  -8   -0.16    0.40
  -7  -8  -8   -0.22    0.39
   7   8   9    0.10    0.24
   7   8   9    0.02    0.28
  -7  -8  -9    0.01    0.24
   7   8  10    1.61    0.58
   7   8  10    1.80    0.42
  -7  -8 -10    1.72    0.36
   7   9  -3    0.15    0.20
  -7  -9   3    0.00    0.28
   7   9  -2    0.60    0.24
  -7  -9   2   -0.03    0.32
   7   9  -1    0.40    0.42
  -7  -9   1    0.29    0.33
   7   9   0    3.99    0.59
  -7  -9   0    4.26    0.50
   7   9   1    9.12    0.48
  -7  -9  -1    9.35    0.64
   7   9   2   13.78    0.56
  -7  -9  -2   14.90    0.53
   7   9   3    1.22    0.59
  -7  -9  -3    1.35    0.30
   7   9   4    0.52    0.32
  -7  -9  -4    0.06    0.43
   7   9   5    0.51    0.44
  -7  -9  -5   -0.19    0.23
   7   9   6    0.84    0.36
  -7  -9  -6    0.49    0.30
   7   9   7    3.11    0.44
  -7  -9  -7    3.16    0.41
   7   9   8    1.75    0.43
  -7  -9  -8    2.93    0.40
   7   9   9    0.16    0.26
   7   9   9    0.16    0.31
  -7  -9  -9    0.01    0.28
   7  10  -1    0.69    0.28
  -7 -10   1    0.74    0.24
   7  10   0    0.72    0.30
  -7 -10   0    0.85    0.25
   7  10   1    1.18    0.33
  -7 -10  -1    1.32    0.29
   7  10   2    2.66    0.38
  -7 -10  -2    2.38    0.53
   7  10   3    1.44    0.61
  -7 -10  -3    1.50    0.31
   7  10   4    1.29    0.39
  -7 -10  -4    1.47    0.34
   7  10   5    1.25    0.68
  -7 -10  -5    1.51    0.35
   7  10   6    0.14    0.31
  -7 -10  -6   -0.35    0.29
   7  10   7    0.73    0.71
  -7 -10  -7    1.56    0.39
   7  10   8    3.44    0.52
  -7 -10  -8    3.74    0.47
   7  11   1    0.48    0.28
  -7 -11  -1    0.27    0.25
   7  11   2    0.18    0.30
  -7 -11  -2    0.49    0.26
   7  11   3   -0.07    0.33
  -7 -11  -3    0.05    0.29
   7  11   4   -0.07    0.28
  -7 -11  -4    0.10    0.23
   7  11   5    0.14    0.31
  -7 -11  -5   -0.06    0.44
   7  11   6    0.50    0.39
  -7 -11  -6    0.39    0.35
   8  -5   1    0.96    0.32
   8  -5   1    0.93    0.50
   8  -5   2    0.01    0.23
   8  -5   2    0.16    0.23
   8  -5   3    6.67    0.42
   8  -5   3    6.69    0.42
   8  -4  -1    1.07    0.37
   8  -4  -1    1.40    0.34
   8  -4   0    0.10    0.40
   8  -4   1    0.12    0.24
   8  -4   2    1.20    0.16
   8  -4   2    2.05    0.50
   8  -4   3    3.89    0.25
   8  -4   3    4.85    0.37
   8  -4   4    0.21    0.20
   8  -4   4    0.03    0.15
   8  -4   5   -0.21    0.30
   8  -4   5    0.22    0.18
   8  -4   6    0.25    0.30
   8  -4   6   -0.02    0.32
   8  -3  -1    0.06    0.25
   8  -3   0    0.61    0.29
   8  -3   1    3.42    0.35
   8  -3   1    3.02    0.27
   8  -3   2    1.46    0.28
   8  -3   2    1.96    0.31
   8  -3   3    0.06    0.14
   8  -3   3    0.29    0.34
   8  -3   4    2.13    0.23
   8  -3   4    2.39    0.29
   8  -3   5    0.83    0.23
   8  -3   5    1.08    0.24
   8  -3   6    0.04    0.20
   8  -3   6    0.14    0.18
   8  -3   7    0.13    0.17
   8  -3   7   -0.07    0.34
   8  -2  -3    0.66    0.33
   8  -2  -2    1.95    0.36
   8  -2  -1    3.12    0.37
   8  -2  -1    2.31    0.23
   8  -2   0   -0.01    0.09
   8  -2   0   -0.07    0.34
   8  -2   1    0.10    0.12
   8  -2   1    0.13    0.23
   8  -2   2    0.20    0.22
   8  -2   2    0.05    0.13
   8  -2   3    0.26    0.23
   8  -2   3    0.16    0.16
   8  -2   4    1.43    0.26
   8  -2   4    0.85    0.22
   8  -2   5    0.20    0.20
   8  -2   5    0.45    0.34
   8  -2   6    0.16    0.21
   8  -2   6    0.16    0.32
   8  -2   7   -0.01    0.19
   8  -2   7    0.03    0.16
   8  -2   8    2.32    0.27
   8  -2   8    3.11    0.37
   8  -1  -4    0.53    0.51
   8  -1  -3   13.87    0.87
   8  -1  -2    5.48    0.67
   8  -1  -1    1.97    0.16
   8  -1  -1    2.61    0.34
   8  -1   0   -0.03    0.19
   8  -1   0    0.31    0.23
   8  -1   1    3.00    0.21
   8  -1   1    2.72    0.55
   8  -1   2    9.82    0.45
   8  -1   2    8.92    0.32
  -8   1  -2    8.94    0.48
   8  -1   3   11.86    0.54
   8  -1   3   12.86    0.71
  -8   1  -3   11.77    0.52
   8  -1   4    0.78    0.21
   8  -1   4    0.83    0.25
  -8   1  -4    0.77    0.26
   8  -1   5    0.06    0.19
   8  -1   5    0.10    0.17
  -8   1  -5   -0.04    0.19
   8  -1   6    0.09    0.38
   8  -1   6    0.39    0.22
  -8   1  -6    0.44    0.21
   8  -1   7    3.41    0.38
   8  -1   7    4.16    0.32
  -8   1  -7    3.97    0.31
   8  -1   8    6.88    0.47
   8  -1   8    7.00    0.54
  -8   1  -8    6.38    0.35
   8  -1   9    2.78    0.27
   8  -1   9    3.06    0.64
  -8   1  -9    2.36    0.26
   8   0  -4   -0.11    0.24
   8   0  -3    2.06    0.35
   8   0  -2    1.77    0.34
   8   0  -1    9.59    0.74
   8   0   0    1.67    0.33
  -8   0   0    1.25    0.35
   8   0   1    0.04    0.15
   8   0   1    0.46    0.24
  -8   0  -1    0.41    0.27
   8   0   2    2.14    0.23
   8   0   2    2.74    0.34
  -8   0  -2    2.19    0.34
   8   0   3    0.78    0.21
   8   0   3    1.41    0.28
  -8   0  -3    0.82    0.28
   8   0   4    1.59    0.29
   8   0   4    1.93    0.24
  -8   0  -4    0.99    0.45
   8   0   5    2.56    0.31
   8   0   5    2.16    0.28
  -8   0  -5    2.29    0.29
   8   0   6    2.32    0.30
   8   0   6    1.93    0.46
  -8   0  -6    1.95    0.27
   8   0   7    0.26    0.18
   8   0   7    0.04    0.20
  -8   0  -7   -0.18    0.16
   8   0   8   20.51    0.74
   8   0   8   20.23    0.59
  -8   0  -8   18.64    0.75
   8   0   9    5.45    0.52
   8   0   9    5.85    0.74
  -8   0  -9    5.22    0.32
   8   0  10    1.49    0.23
   8   0  10    1.61    0.41
  -8   0 -10    1.80    0.22
   8   1  -4    6.68    0.44
   8   1  -3   12.67    0.53
   8   1  -2    2.32    0.35
   8   1  -1    6.01    0.42
  -8  -1   1    5.69    0.45
   8   1   0   20.19    0.89
  -8  -1   0   18.70    0.64
   8   1   1    7.59    0.43
  -8  -1  -1    6.59    0.44
   8   1   2   13.94    0.74
  -8  -1  -2   13.44    0.52
   8   1   3   -0.04    0.16
   8   1   3   -0.10    0.21
  -8  -1  -3   -0.05    0.20
   8   1   4   -0.20    0.21
   8   1   4    0.20    0.28
  -8  -1  -4    0.18    0.19
   8   1   5   -0.08    0.21
   8   1   5    0.16    0.30
  -8  -1  -5    0.11    0.18
   8   1   6    0.60    0.41
   8   1   6    0.20    0.24
  -8  -1  -6    0.47    0.36
   8   1   7    4.99    0.39
   8   1   7    4.23    0.41
  -8  -1  -7    4.21    0.34
   8   1   8    4.66    0.36
   8   1   8    4.61    0.44
  -8  -1  -8    4.85    0.33
   8   1   9    0.37    0.28
   8   1   9    0.01    0.20
  -8  -1  -9    0.12    0.17
   8   1  10    1.15    0.60
   8   1  10    1.60    0.39
  -8  -1 -10    0.88    0.21
   8   2  -4    0.02    0.20
   8   2  -3    0.11    0.23
   8   2  -2   27.13    0.73
  -8  -2   2   25.16    0.77
   8   2  -1    3.13    0.37
  -8  -2   1    2.57    0.37
   8   2   0    0.30    0.42
  -8  -2   0    0.14    0.41
   8   2   1    2.66    0.36
  -8  -2  -1    2.62    0.33
   8   2   2    0.58    0.26
  -8  -2  -2    0.19    0.26
   8   2   3    0.63    0.28
  -8  -2  -3    0.54    0.42
   8   2   4    0.15    0.24
   8   2   4    0.06    0.20
  -8  -2  -4    0.17    0.21
   8   2   5    0.13    0.39
   8   2   5    0.04    0.34
  -8  -2  -5    0.20    0.21
   8   2   6    2.81    0.58
   8   2   6    2.71    0.34
  -8  -2  -6    2.02    0.46
   8   2   7   46.19    1.31
   8   2   7   44.85    1.07
  -8  -2  -7   42.41    0.93
   8   2   8    1.57    0.49
   8   2   8    0.04    0.33
  -8  -2  -8    1.49    0.25
   8   2   9    0.03    0.35
   8   2   9    0.00    0.28
  -8  -2  -9    0.24    0.18
   8   2  10    0.23    0.25
   8   2  10    0.03    0.16
  -8  -2 -10   -0.07    0.14
   8   3  -4    0.09    0.23
   8   3  -3    0.88    0.29
  -8  -3   3    0.84    0.30
   8   3  -2    5.10    0.41
  -8  -3   2    4.74    0.41
   8   3  -1    0.82    0.30
  -8  -3   1    1.07    0.29
   8   3   0    5.58    0.64
  -8  -3   0    4.85    0.61
   8   3   1    4.93    0.40
  -8  -3  -1    4.88    0.38
   8   3   2   -0.13    0.21
  -8  -3  -2    0.07    0.20
   8   3   3    3.30    0.38
  -8  -3  -3    4.04    0.54
   8   3   4    0.99    0.49
  -8  -3  -4    0.63    0.25
   8   3   5    0.29    0.26
   8   3   5    0.08    0.23
  -8  -3  -5    0.16    0.21
   8   3   6    0.23    0.24
   8   3   6    0.04    0.23
  -8  -3  -6    0.03    0.20
   8   3   7    1.53    0.32
   8   3   7   -0.03    0.32
  -8  -3  -7    1.03    0.26
   8   3   8   -0.03    0.28
   8   3   8    0.03    0.32
  -8  -3  -8    1.49    0.23
   8   3   9    0.07    0.24
   8   3   9    0.04    0.28
  -8  -3  -9    0.43    0.19
   8   3  10    0.00    0.34
   8   3  10   -0.02    0.28
  -8  -3 -10    0.18    0.17
   8   4  -4    0.38    0.24
  -8  -4   4   -0.02    0.24
   8   4  -3    7.27    0.43
  -8  -4   3    6.68    0.43
   8   4  -2    3.92    0.37
  -8  -4   2    3.65    0.36
   8   4  -1    3.97    0.37
  -8  -4   1    3.74    0.57
   8   4   0    0.13    0.37
  -8  -4   0   -0.17    0.22
   8   4   1    2.05    0.34
  -8  -4  -1    1.25    0.30
   8   4   2    0.60    0.31
  -8  -4  -2    0.68    0.27
   8   4   3   10.08    0.53
  -8  -4  -3   10.03    0.44
   8   4   4    4.86    0.67
  -8  -4  -4    5.15    0.37
   8   4   5    1.08    0.33
  -8  -4  -5    0.78    0.27
   8   4   6   11.72    0.56
  -8  -4  -6   12.07    0.49
   8   4   7    0.55    0.29
   8   4   7   -0.03    0.46
  -8  -4  -7    0.41    0.24
   8   4   8    3.16    0.37
   8   4   8    0.03    0.62
  -8  -4  -8    2.99    0.30
   8   4   9    0.00    0.20
   8   4   9    0.05    0.23
  -8  -4  -9    0.00    0.16
   8   4  10    0.35    0.27
   8   4  10   -0.13    0.20
  -8  -4 -10    0.02    0.17
   8   5  -4    0.01    0.19
  -8  -5   4   -0.02    0.18
   8   5  -3    1.24    0.28
  -8  -5   3    0.01    0.27
   8   5  -2    1.48    0.29
  -8  -5   2    0.01    0.28
   8   5  -1    0.75    0.29
  -8  -5   1    0.66    0.27
   8   5   0    0.56    0.50
  -8  -5   0    1.47    0.29
   8   5   1    0.12    0.26
  -8  -5  -1    0.13    0.22
   8   5   2    3.14    0.38
  -8  -5  -2    2.47    0.51
   8   5   3    2.35    0.39
  -8  -5  -3    1.78    0.31
   8   5   4    4.94    0.73
  -8  -5  -4    5.18    0.38
   8   5   5    1.47    0.35
  -8  -5  -5    1.35    0.29
   8   5   6   -0.24    0.29
  -8  -5  -6   -0.01    0.36
   8   5   7    0.00    0.27
   8   5   7    0.01    0.24
  -8  -5  -7   -0.14    0.20
   8   5   8    0.83    0.50
   8   5   8    0.04    0.32
  -8  -5  -8    0.74    0.25
   8   5   9    0.08    0.24
   8   5   9   -0.02    0.37
  -8  -5  -9    0.01    0.18
   8   5  10    0.56    0.30
   8   5  10    0.00    0.43
  -8  -5 -10    0.00    0.21
   8   6  -3    0.36    0.24
  -8  -6   3    0.00    0.22
   8   6  -2    1.55    0.29
  -8  -6   2    0.01    0.26
   8   6  -1    0.28    0.44
  -8  -6   1    0.30    0.24
   8   6   0    3.33    0.37
  -8  -6   0    2.94    0.33
   8   6   1    2.94    0.37
  -8  -6  -1    2.83    0.51
   8   6   2    3.93    0.69
  -8  -6  -2    3.41    0.34
   8   6   3    0.41    0.32
  -8  -6  -3    0.14    0.25
   8   6   4    1.91    0.68
  -8  -6  -4    2.06    0.53
   8   6   5    1.01    0.36
  -8  -6  -5    1.15    0.28
   8   6   6    0.53    0.33
  -8  -6  -6    0.29    0.25
   8   6   7   11.82    0.95
  -8  -6  -7   10.11    0.48
   8   6   8    1.69    0.39
   8   6   8    1.50    0.37
  -8  -6  -8    1.79    0.31
   8   6   9    0.10    0.23
   8   6   9   -0.05    0.23
  -8  -6  -9   -0.01    0.18
   8   6  10    0.83    0.31
   8   6  10   -0.06    0.29
  -8  -6 -10    0.01    0.23
   8   7  -3    0.47    0.26
  -8  -7   3    0.03    0.37
   8   7  -2   -0.14    0.38
  -8  -7   2    0.00    0.32
   8   7  -1   -0.14    0.38
  -8  -7   1    0.02    0.33
   8   7   0    0.50    0.30
  -8  -7   0    0.58    0.26
   8   7   1    0.59    0.30
  -8  -7  -1    0.33    0.25
   8   7   2    0.86    0.57
  -8  -7  -2    0.88    0.29
   8   7   3   17.51    0.68
  -8  -7  -3   17.18    0.86
   8   7   4    0.27    0.32
  -8  -7  -4    0.28    0.25
   8   7   5    1.38    0.39
  -8  -7  -5    1.02    0.50
   8   7   6    0.41    0.56
  -8  -7  -6    0.55    0.28
   8   7   7    0.62    0.38
  -8  -7  -7    0.96    0.30
   8   7   8   -0.14    0.28
   8   7   8   -0.10    0.30
  -8  -7  -8   -0.12    0.38
   8   7   9    0.06    0.26
   8   7   9   -0.14    0.30
  -8  -7  -9    0.13    0.22
   8   8  -2    1.91    0.56
  -8  -8   2    2.42    0.31
   8   8  -1    3.13    0.40
  -8  -8   1    3.58    0.34
   8   8   0    5.31    0.44
  -8  -8   0    5.48    0.38
   8   8   1   -0.14    0.25
  -8  -8  -1    0.01    0.21
   8   8   2    1.76    0.60
  -8  -8  -2    1.16    0.30
   8   8   3    0.74    0.37
  -8  -8  -3    0.84    0.30
   8   8   4   10.93    0.61
  -8  -8  -4   10.97    0.77
   8   8   5    1.49    0.42
  -8  -8  -5    1.78    0.34
   8   8   6    5.25    0.84
  -8  -8  -6    5.32    0.67
   8   8   7    0.32    0.34
  -8  -8  -7    0.15    0.27
   8   8   8   -0.22    0.35
  -8  -8  -8   -0.21    0.26
   8   8   9    0.03    0.30
  -8  -8  -9    0.32    0.27
   8   9  -1    0.78    0.31
  -8  -9   1   -0.02    0.42
   8   9   0    1.11    0.32
  -8  -9   0    0.01    0.27
   8   9   1    0.06    0.24
  -8  -9  -1   -0.08    0.20
   8   9   2    7.32    0.80
  -8  -9  -2    7.52    0.45
   8   9   3    0.40    0.32
  -8  -9  -3    0.08    0.44
   8   9   4    1.20    0.41
  -8  -9  -4    1.19    0.34
   8   9   5    0.09    0.29
  -8  -9  -5   -0.08    0.37
   8   9   6   -0.18    0.28
  -8  -9  -6    0.12    0.22
   8   9   7    0.47    0.37
  -8  -9  -7    0.25    0.30
  -8  -9  -8    0.44    0.51
   8  10   1    0.41    0.31
  -8 -10  -1    0.29    0.44
   8  10   2    3.95    0.76
  -8 -10  -2    5.07    0.42
   8  10   3    3.78    0.48
  -8 -10  -3    4.75    0.42
   8  10   4    1.48    0.43
  -8 -10  -4    0.72    0.34
   8  10   5   -0.13    0.35
  -8 -10  -5    0.36    0.28
   8  10   6    0.83    0.43
  -8 -10  -6    0.59    0.34
   9  -2   0    0.59    0.33
   9  -2   1    1.09    0.53
   9  -2   1    0.67    0.16
   9  -2   2    0.11    0.25
   9  -2   2    0.04    0.13
   9  -2   3    0.64    0.31
   9  -2   3    0.83    0.49
   9  -2   4    4.52    0.31
   9  -2   4    4.83    0.40
   9  -2   5   -0.01    0.37
   9  -2   5    1.02    0.29
   9  -2   6   -0.04    0.19
   9  -2   6   -0.02    0.20
   9  -1  -1    0.49    0.55
   9  -1   0    0.17    0.20
   9  -1   0    0.15    0.29
   9  -1   1    0.06    0.14
   9  -1   1    0.21    0.27
   9  -1   2    1.05    0.31
   9  -1   2    1.16    0.52
   9  -1   3   -0.07    0.15
   9  -1   3    0.03    0.23
   9  -1   4    0.64    0.28
   9  -1   4    0.58    0.33
  -9   1  -4   -0.11    0.27
   9  -1   5    0.21    0.48
   9  -1   5    1.21    0.25
  -9   1  -5    0.82    0.30
   9  -1   6    0.00    0.25
   9  -1   6    0.77    0.27
  -9   1  -6    0.93    0.26
   9  -1   7   -0.04    0.27
   9  -1   7    0.64    0.26
  -9   1  -7    0.67    0.24
   9   0  -2    1.37    0.38
   9   0  -1    4.88    0.47
   9   0   0    0.17    0.15
   9   0   0    0.33    0.48
   9   0   1    2.66    0.40
   9   0   1    2.82    0.23
   9   0   2    0.16    0.16
   9   0   2    0.06    0.25
  -9   0  -2   -0.18    0.25
   9   0   3    4.41    0.46
   9   0   3    4.95    0.42
  -9   0  -3    4.17    0.66
   9   0   4    0.39    0.22
   9   0   4    0.38    0.28
  -9   0  -4    0.60    0.28
   9   0   5   -0.25    0.22
   9   0   5   -0.25    0.18
  -9   0  -5    0.44    0.21
   9   0   6    0.24    0.28
   9   0   6    0.77    0.41
  -9   0  -6    0.72    0.26
   9   0   7    0.45    0.26
   9   0   7    0.38    0.27
  -9   0  -7    0.14    0.39
   9   0   8   -0.01    0.28
   9   0   8    0.25    0.24
  -9   0  -8    0.35    0.35
   9   1  -2    0.43    0.32
   9   1  -1    1.71    0.38
   9   1   0    7.15    0.50
  -9  -1   0    6.28    0.51
   9   1   1    0.53    0.50
  -9  -1  -1    0.37    0.51
   9   1   2    0.24    0.30
   9   1   2    0.20    0.19
  -9  -1  -2    0.38    0.28
   9   1   3    0.50    0.29
   9   1   3    0.33    0.21
  -9  -1  -3    0.04    0.46
   9   1   4    0.82    0.30
   9   1   4    0.39    0.23
  -9  -1  -4    0.50    0.28
   9   1   5    0.65    0.23
   9   1   5    0.09    0.28
  -9  -1  -5    0.10    0.25
   9   1   6    2.03    0.58
   9   1   6    2.70    0.52
  -9  -1  -6    3.03    0.52
   9   1   7    0.64    0.51
   9   1   7    0.85    0.30
  -9  -1  -7    1.14    0.42
   9   1   8    4.55    0.63
   9   1   8    4.76    0.46
  -9  -1  -8    4.31    0.36
   9   2  -2    1.22    0.58
   9   2  -1    0.39    0.51
  -9  -2   1    0.37    0.32
   9   2   0    6.28    0.50
  -9  -2   0    5.78    0.48
   9   2   1    1.25    0.35
  -9  -2  -1    1.03    0.34
   9   2   2    0.17    0.28
  -9  -2  -2    0.09    0.25
   9   2   3    0.90    0.34
  -9  -2  -3    0.77    0.50
   9   2   4    0.05    0.24
   9   2   4    0.02    0.18
  -9  -2  -4    0.00    0.21
   9   2   5    0.00    0.44
   9   2   5    0.33    0.22
  -9  -2  -5   -0.10    0.23
   9   2   6    0.05    0.42
   9   2   6    0.34    0.28
  -9  -2  -6    0.27    0.39
   9   2   7   -0.01    0.30
   9   2   7    0.80    0.30
  -9  -2  -7    0.78    0.26
   9   2   8    0.41    0.28
   9   2   8    0.05    0.30
  -9  -2  -8    0.31    0.23
   9   2   9    3.28    0.44
  -9  -2  -9    2.60    0.32
   9   3  -2    0.17    0.21
  -9  -3   2   -0.17    0.21
   9   3  -1    4.68    0.72
  -9  -3   1    5.41    0.46
   9   3   0    0.16    0.28
  -9  -3   0   -0.06    0.41
   9   3   1    0.39    0.31
  -9  -3  -1    0.42    0.29
   9   3   2    0.70    0.56
  -9  -3  -2    0.64    0.31
   9   3   3    0.78    0.34
  -9  -3  -3    0.68    0.31
   9   3   4   -0.16    0.47
  -9  -3  -4    0.29    0.25
   9   3   5    5.27    0.46
   9   3   5    5.67    0.41
  -9  -3  -5    5.02    0.41
   9   3   6    2.92    0.41
   9   3   6    2.90    0.38
  -9  -3  -6    2.51    0.54
   9   3   7    1.15    0.35
   9   3   7    0.03    0.54
  -9  -3  -7    1.30    0.29
   9   3   8   -0.03    0.29
   9   3   8   -0.01    0.27
  -9  -3  -8    0.40    0.22
   9   3   9    0.07    0.29
   9   3   9   -0.02    0.34
  -9  -3  -9    0.82    0.24
   9   4  -2    1.67    0.38
  -9  -4   2    1.45    0.36
   9   4  -1    0.48    0.32
  -9  -4   1    0.12    0.47
   9   4   0    1.41    0.62
  -9  -4   0    1.24    0.34
   9   4   1    0.01    0.27
  -9  -4  -1    0.15    0.24
   9   4   2    5.70    0.48
  -9  -4  -2    5.08    0.67
   9   4   3    0.33    0.31
  -9  -4  -3    0.08    0.27
   9   4   4    0.36    0.33
  -9  -4  -4    0.47    0.28
   9   4   5    1.74    0.40
  -9  -4  -5    1.76    0.33
   9   4   6    0.29    0.32
   9   4   6    0.11    0.28
  -9  -4  -6    0.56    0.42
   9   4   7   -0.04    0.27
  -9  -4  -7    0.16    0.22
   9   4   8   -0.02    0.53
   9   4   8    0.13    0.31
  -9  -4  -8    0.76    0.26
   9   4   9    0.02    0.51
   9   4   9   -0.05    0.29
  -9  -4  -9    0.49    0.23
   9   5  -2    0.30    0.31
  -9  -5   2    0.02    0.44
   9   5  -1    3.34    0.43
  -9  -5   1    2.91    0.39
   9   5   0    1.91    0.65
  -9  -5   0    1.95    0.37
   9   5   1    0.39    0.34
  -9  -5  -1    0.51    0.29
   9   5   2    2.55    0.43
  -9  -5  -2    2.36    0.37
   9   5   3    2.82    0.45
  -9  -5  -3    2.56    0.37
   9   5   4    0.30    0.33
  -9  -5  -4    0.25    0.45
   9   5   5   -0.05    0.29
  -9  -5  -5    0.11    0.23
  -9  -5  -6    0.32    0.26
   9   5   7    0.93    0.36
   9   5   7   -0.05    0.34
  -9  -5  -7    1.12    0.46
   9   5   8    0.57    0.34
   9   5   8    0.07    0.34
  -9  -5  -8    0.69    0.27
   9   5   9   -0.02    0.28
   9   5   9   -0.10    0.26
  -9  -5  -9   -0.04    0.22
   9   6  -1    0.43    0.33
  -9  -6   1    0.43    0.28
   9   6   0    0.10    0.48
  -9  -6   0    0.13    0.26
   9   6   1    5.70    0.52
  -9  -6  -1    5.72    0.45
   9   6   2   -0.16    0.30
  -9  -6  -2    0.00    0.25
   9   6   3    0.63    0.39
  -9  -6  -3    0.77    0.31
   9   6   4    2.53    0.48
  -9  -6  -4    3.16    0.38
   9   6   5    0.06    0.35
  -9  -6  -5    0.55    0.43
   9   6   6    1.57    0.41
  -9  -6  -6    1.29    0.34
   9   6   7    0.11    0.26
   9   6   7   -0.07    0.23
  -9  -6  -7   -0.01    0.20
   9   6   8   -0.01    0.28
   9   6   8   -0.01    0.27
  -9  -6  -8   -0.11    0.36
   9   7   0   -0.40    0.50
  -9  -7   0   -0.09    0.26
   9   7   1    2.67    0.46
  -9  -7  -1    2.71    0.38
   9   7   2    7.18    0.58
  -9  -7  -2    6.74    0.47
  -9  -7  -3    6.40    0.46
   9   7   4    0.37    0.34
  -9  -7  -4    0.02    0.27
   9   7   5    1.04    0.72
  -9  -7  -5    1.07    0.34
   9   7   6    0.36    0.39
  -9  -7  -6    0.25    0.47
   9   7   7    4.18    0.53
  -9  -7  -7    4.23    0.42
   9   7   8    0.90    0.69
   9   7   8    0.60    0.38
  -9  -7  -8    1.25    0.33
   9   8   1    0.21    0.34
  -9  -8  -1    0.10    0.45
   9   8   2    4.31    0.52
  -9  -8  -2    3.99    0.43
   9   8   3    0.51    0.66
  -9  -8  -3    0.53    0.32
   9   8   4    2.45    0.50
  -9  -8  -4    2.18    0.40
   9   8   5    2.25    0.52
  -9  -8  -5    2.96    0.40
   9   8   6    0.18    0.38
  -9  -8  -6    0.27    0.29
   9   8   7    0.99    0.74
  -9  -8  -7    0.68    0.56
   9   9   4    6.53    0.59
  10   1   3    0.18    0.34
  10   1   3    0.31    0.22
 -10  -1  -3    0.21    0.32
  10   1   4    0.89    0.42
  10   1   4    0.93    0.37
 -10  -1  -4    0.75    0.35
  10   2   2    0.46    0.38
 -10  -2  -2    0.66    0.35
  10   2   3    0.08    0.54
  10   2   3    0.13    0.22
 -10  -2  -3    0.46    0.47
  10   2   4   -0.29    0.32
  10   2   4    0.00    0.38
 -10  -2  -4   -0.13    0.28
  10   2   5    0.15    0.46
  10   2   5   -0.05    0.22
 -10  -2  -5    0.12    0.25
  10   3   2   -0.19    0.30
 -10  -3  -2    0.18    0.26
  10   3   3    0.14    0.34
 -10  -3  -3    0.26    0.30
  10   3   4    5.22    0.55
  10   3   4    4.64    0.41
 -10  -3  -4    4.51    0.48
  10   3   5    9.19    0.60
  10   3   5    7.38    0.49
 -10  -3  -5    7.86    0.54
  10   3   6    0.58    0.37
  10   3   6    0.70    0.32
 -10  -3  -6    0.37    0.52
  10   4   2    0.19    0.52
 -10  -4  -2   -0.05    0.44
  10   4   3    0.37    0.38
 -10  -4  -3    0.24    0.32
  10   4   4    0.13    0.60
 -10  -4  -4    0.19    0.48
  10   4   5    0.34    0.36
  10   4   5    0.08    0.29
 -10  -4  -5    0.47    0.31
  10   4   6    0.28    0.48
  10   4   6   -0.03    0.25
 -10  -4  -6    0.03    0.24
  10   5   2   -0.13    0.31
 -10  -5  -2    0.15    0.26
  10   5   3    6.14    0.59
 -10  -5  -3    5.62    0.51
  10   5   4   10.47    0.71
 -10  -5  -4   10.56    0.60
  10   5   5   -0.28    0.32
 -10  -5  -5    0.14    0.26
   0   0   0    0.00    0.00
;
_shelx_res_checksum     53186
_iucr_refine_instructions_details
;
TITL 1 in P-1
CELL  0.71073    7.8700   10.0900   10.2500    81.360    73.130    74.640
ZERR  2           0.0016    0.0020    0.0020     0.030     0.030     0.030
LATT   1
SFAC  C  H  N  O
UNIT    34   32   4   8
L.S. 20
FMAP 2
DFIX 0.85 .02 H1 O3
DFIX 0.85 .02 H2 O3
DFIX 0.85 .02 H3 O4
DFIX 0.85 .02 H4 O4
PLAN 5
ACTA
BOND $H
CONF
SHEL 8.0 0.83
WGHT    0.110800    0.020700
FVAR       0.51068
O1    4   -0.303766    0.278171    0.655602    11.00000    0.04578    0.07992 =
         0.04963   -0.01837    0.00052   -0.02418
H3    2   -0.254623    0.213169    0.487317    11.00000   -1.50000
O2    4   -0.325094    0.401576    0.823259    11.00000    0.05153    0.06249 =
         0.05723   -0.02718    0.01006   -0.01108
N1    3    0.964968   -0.164201   -0.169369    11.00000    0.05701    0.05776 =
         0.05056   -0.01322    0.00103   -0.00966
N2    3    0.357918    0.209631    0.376826    11.00000    0.03306    0.04075 =
         0.04079   -0.00437   -0.00650   -0.00770
C1    1    0.895409   -0.228146   -0.051286    11.00000    0.08420    0.04367 =
         0.06320   -0.01379    0.00868   -0.00886
AFIX  43
H1A   2    0.932070   -0.323788   -0.041369    11.00000   -1.20000
AFIX   0
C2    1    0.771492   -0.161332    0.058260    11.00000    0.08008    0.04482 =
         0.04890   -0.00448    0.00788   -0.01090
AFIX  43
H2A   2    0.726296   -0.211758    0.138705    11.00000   -1.20000
AFIX   0
C3    1    0.907949   -0.028583   -0.178347    11.00000    0.07948    0.05948 =
         0.04357   -0.00073    0.00916   -0.01154
AFIX  43
H3A   2    0.953450    0.019265   -0.260505    11.00000   -1.20000
AFIX   0
C4    1    0.786756    0.046540   -0.075450    11.00000    0.07807    0.04399 =
         0.04698   -0.00171    0.00592   -0.00380
AFIX  43
H4A   2    0.752851    0.142104   -0.088780    11.00000   -1.20000
AFIX   0
C5    1    0.715222   -0.019503    0.047650    11.00000    0.03840    0.04308 =
         0.03875   -0.00422   -0.00858   -0.00987
C6    1    0.587149    0.059202    0.161999    11.00000    0.03710    0.04018 =
         0.03879   -0.00229   -0.00854   -0.00853
C7    1    0.487105   -0.003661    0.278970    11.00000    0.04949    0.03781 =
         0.04196   -0.00412   -0.00410   -0.01251
AFIX  43
H7A   2    0.496283   -0.098095    0.285400    11.00000   -1.20000
AFIX   0
C8    1    0.375629    0.072834    0.384211    11.00000    0.04305    0.04301 =
         0.04170   -0.00126   -0.00285   -0.01323
AFIX  43
H8A   2    0.311086    0.029411    0.462108    11.00000   -1.20000
AFIX   0
C9    1    0.563138    0.201671    0.157813    11.00000    0.05383    0.04198 =
         0.04382    0.00080    0.00159   -0.01158
AFIX  43
H9A   2    0.624970    0.248051    0.080861    11.00000   -1.20000
AFIX   0
C10   1    0.450648    0.273501    0.264648    11.00000    0.05284    0.03624 =
         0.04718   -0.00243   -0.00109   -0.00933
AFIX  43
H10A  2    0.437519    0.368297    0.260190    11.00000   -1.20000
AFIX   0
C11   1    0.244956    0.288551    0.491513    11.00000    0.03475    0.04094 =
         0.03786   -0.00536   -0.00738   -0.00503
C12   1    0.318107    0.373608    0.542457    11.00000    0.03668    0.05019 =
         0.05456   -0.00897   -0.01013   -0.01097
AFIX  43
H12A  2    0.438424    0.380194    0.504154    11.00000   -1.20000
AFIX   0
C13   1    0.209392    0.448428    0.651041    11.00000    0.05378    0.05287 =
         0.05512   -0.01449   -0.01618   -0.01658
AFIX  43
H13A  2    0.256777    0.505500    0.687092    11.00000   -1.20000
AFIX   0
C14   1    0.029687    0.439007    0.706786    11.00000    0.04943    0.04524 =
         0.04343   -0.01094   -0.00763   -0.00771
AFIX  43
H14A  2   -0.042939    0.490595    0.779505    11.00000   -1.20000
AFIX   0
C15   1    0.065958    0.277770    0.546608    11.00000    0.03753    0.04105 =
         0.03955   -0.00760   -0.00872   -0.00848
AFIX  43
H15A  2    0.019369    0.220012    0.510752    11.00000   -1.20000
AFIX   0
C16   1   -0.043157    0.353299    0.655188    11.00000    0.03892    0.03776 =
         0.03607   -0.00364   -0.00765   -0.00475
C17   1   -0.240472    0.343730    0.715266    11.00000    0.04196    0.03826 =
         0.03790   -0.00611   -0.00346   -0.00577
O4    4   -0.251187    0.166271    0.419234    11.00000    0.06415    0.08201 =
         0.05007   -0.01729    0.00320   -0.03582
H4    2   -0.176677    0.192057    0.348192    11.00000    0.11310
O3    4   -0.297281    0.506076    1.056921    11.00000    0.06076    0.09183 =
         0.07328   -0.02012   -0.00733   -0.02224
H2    2   -0.411335    0.549073    1.091485    11.00000   -1.50000
H1    2   -0.296946    0.472032    0.980169    11.00000   -1.50000
HKLF 4
REM  1 in P-1
REM R1 =  0.0415 for    2120 Fo > 4sig(Fo)  and  0.0548 for all    2741 data
REM    221 parameters refined using      4 restraints
END
WGHT      0.1107      0.0209
REM Highest difference peak  0.259,  deepest hole -0.293,  1-sigma level  0.080
Q1    1  -0.1986  0.2634  0.5583  11.00000  0.05    0.26
Q2    1   0.0162  0.3474  0.7087  11.00000  0.05    0.26
Q3    1   0.4324  0.2241  0.1918  11.00000  0.05    0.25
Q4    1  -0.1441  0.5441  0.7985  11.00000  0.05    0.22
Q5    1  -0.3401  0.6100  1.0211  11.00000  0.05    0.21
;
