# Supplementary material for: 1-(3-Carboxyl­atophen­yl)-4,4′-bipyridin-1-ium dihydrate
Source: Acta Crystallogr Sect E Struct Rep Online. 2013 Sep 4;69(Pt 10):o1503. doi: 10.1107/S1600536813024197 (PMC3790377; doi:10.1107/S1600536813024197)
Supplement: Supplementary file 2 [file e-69-o1503-Isup2.hkl]

#
# h,k,l, Fc-squared, Fo-squared, sigma(Fo-squared), status flag
#
data_I
_shelx_title ' 1 in P-1'
_shelx_refln_list_code          4
_shelx_F_calc_maximum      112.49
_exptl_crystal_F_000       328.00
_reflns_d_resolution_high  0.8301

loop_
 _space_group_symop_operation_xyz
 'x, y, z'
 '-x, -y, -z'

_cell_length_a     7.8700
_cell_length_b    10.0900
_cell_length_c    10.2500
_cell_angle_alpha  81.360
_cell_angle_beta   73.130
_cell_angle_gamma  74.640

_shelx_F_squared_multiplier     1.000

loop_
 _refln_index_h
 _refln_index_k
 _refln_index_l
 _refln_F_squared_calc
 _refln_F_squared_meas
 _refln_F_squared_sigma
 _refln_observed_status
   2   0   0       1125.05       1147.88        12.48 o
   3   0   0       1615.09       1670.86        16.12 o
   4   0   0        575.66        573.30         7.78 o
   5   0   0         56.27         52.55         1.16 o
   6   0   0         33.46         35.28         1.18 o
   7   0   0          6.88          4.91         0.73 o
   8   0   0          6.41          5.76         0.92 o
  -8   1   0          1.08          0.47         0.65 o
  -7   1   0          0.99          1.15         0.40 o
  -6   1   0          0.01         -0.40         0.49 o
  -5   1   0         15.30         14.67         0.68 o
  -4   1   0          0.79          0.70         0.37 o
  -3   1   0          2.84          1.05         0.34 o
  -2   1   0        908.82        939.89         8.60 o
  -1   1   0        116.00        108.51         0.93 o
   1   1   0        553.03        498.71         3.89 o
   2   1   0          1.01          1.30         0.30 o
   3   1   0       2317.84       2367.80        29.45 o
   4   1   0         69.77         79.45         1.07 o
   5   1   0         37.00         35.54         0.83 o
   6   1   0        192.06        196.57         2.47 o
   7   1   0          0.91          1.50         0.62 o
   8   1   0         69.25         73.75         2.86 o
  -8   2   0          0.00         -0.09         0.33 o
  -7   2   0          5.14          5.99         0.45 o
  -6   2   0         78.86         83.52         1.36 o
  -5   2   0         34.56         37.62         0.66 o
  -4   2   0        258.24        277.03         5.16 o
  -3   2   0          2.52          1.27         1.19 o
  -2   2   0         18.53         19.91         0.49 o
  -1   2   0          9.38          7.60         0.44 o
   0   2   0         57.21         55.40         0.61 o
   1   2   0        160.23        148.97         1.63 o
   2   2   0          9.01          8.57         0.43 o
   3   2   0         60.71         63.64         0.88 o
   4   2   0        354.67        374.12         4.95 o
   5   2   0         57.35         51.42         0.98 o
   6   2   0          1.51          1.09         0.52 o
   7   2   0          0.00          0.06         0.53 o
   8   2   0          0.19          0.84         1.12 o
   9   2   0         24.74         23.12         1.33 o
  -8   3   0          1.57          2.34         1.11 o
  -7   3   0          1.18          1.01         0.44 o
  -6   3   0          8.97          8.71         0.58 o
  -5   3   0         96.03        101.06         1.35 o
  -4   3   0          7.74         12.19         0.48 o
  -3   3   0         86.89         91.69         1.02 o
  -2   3   0          3.10          2.76         0.22 o
  -1   3   0        174.24        168.27         4.35 o
   0   3   0         54.46         61.68         0.81 o
   1   3   0         17.79         18.21         0.66 o
   2   3   0        259.84        226.50         2.11 o
   3   3   0         27.26         37.52         1.15 o
   4   3   0         17.87         15.35         0.57 o
   5   3   0         46.37         49.48         6.90 o
   6   3   0          6.11          6.47         0.80 o
   7   3   0         12.72         11.72         1.44 o
   8   3   0         23.35         20.03         1.69 o
   9   3   0          0.00          0.27         0.89 o
  -7   4   0          1.57          1.37         1.02 o
  -6   4   0         83.16         84.99         3.66 o
  -5   4   0         52.02         54.00         1.01 o
  -4   4   0          0.00         -0.16         0.25 o
  -3   4   0         19.66         21.90         0.84 o
  -2   4   0         22.03         24.62         0.50 o
  -1   4   0        181.84        195.58         2.92 o
   0   4   0        701.13        719.82         6.45 o
   1   4   0          4.88          4.81         0.49 o
   2   4   0        158.64        151.82         3.70 o
   3   4   0         35.41         40.18         0.72 o
   4   4   0          0.02          0.26         0.33 o
   5   4   0        149.36        152.59         1.90 o
   6   4   0         47.86         46.72         1.30 o
   7   4   0         38.21         34.65         1.27 o
   8   4   0          0.37         -0.22         0.73 o
   9   4   0          5.12          4.96         1.14 o
  -7   5   0          2.65          3.34         0.81 o
  -6   5   0         45.30         45.60         1.33 o
  -5   5   0          8.27          8.04         0.94 o
  -4   5   0          6.03          6.58         0.65 o
  -3   5   0         29.05         29.89         1.17 o
  -2   5   0        135.19        143.99         2.57 o
  -1   5   0         68.37         76.83         0.89 o
   0   5   0        321.09        353.93         3.23 o
   1   5   0        243.15        248.22         2.36 o
   2   5   0         25.98         24.71         0.98 o
   3   5   0          0.00          2.57         1.42 o
   4   5   0         34.94         33.74         0.80 o
   5   5   0        117.68        107.80         1.57 o
   6   5   0          2.37          1.76         0.88 o
   7   5   0          2.69          1.39         0.61 o
   8   5   0          5.19          4.75         1.74 o
  -6   6   0         19.94         19.72         1.06 o
  -5   6   0        156.53        172.65         3.53 o
  -4   6   0        334.48        379.33         4.30 o
  -3   6   0          6.23          7.55         0.37 o
  -2   6   0         94.80        104.91         1.33 o
  -1   6   0          3.79          6.40         0.34 o
   0   6   0         68.29         78.52         1.29 o
   1   6   0        109.21        114.29         1.39 o
   2   6   0          0.48         -0.01         0.28 o
   3   6   0          2.62          4.51         0.61 o
   4   6   0         22.32         20.83         1.28 o
   5   6   0        145.38        149.42         2.00 o
   6   6   0          8.77          8.24         0.82 o
   7   6   0          1.18          1.02         0.59 o
   8   6   0          9.51         11.98         0.94 o
  -5   7   0         23.20         25.18         2.59 o
  -4   7   0        180.23        191.91         2.62 o
  -3   7   0         32.48         32.74         0.59 o
  -2   7   0          0.72          0.81         0.39 o
  -1   7   0         43.84         49.26         0.99 o
   0   7   0          1.21          1.73         0.50 o
   1   7   0         15.18         17.93         0.72 o
   2   7   0          0.33          0.40         0.75 o
   3   7   0         10.31         12.31         0.69 o
   4   7   0         34.46         34.95         0.96 o
   5   7   0          2.09          2.61         0.63 o
   6   7   0          1.17          0.70         0.53 o
   7   7   0         10.01         10.62         1.02 o
   8   7   0          1.86          2.08         0.75 o
  -5   8   0          2.63          1.07         1.32 o
  -4   8   0          0.88          0.99         0.59 o
  -3   8   0          1.46          2.09         0.41 o
  -2   8   0         35.60         34.76         0.86 o
  -1   8   0          1.10          2.40         0.42 o
   0   8   0          9.14          7.75         0.98 o
   1   8   0          0.02          0.89         0.47 o
   2   8   0         49.73         52.06         1.25 o
   3   8   0          8.52          6.29         0.73 o
   4   8   0         12.44         10.87         0.72 o
   5   8   0        643.59        695.51         7.48 o
   6   8   0         16.28         18.20         1.08 o
   7   8   0          1.74          1.56         0.63 o
  -4   9   0          0.06         -0.03         0.47 o
  -3   9   0          2.00          1.78         0.46 o
  -2   9   0          5.72          8.29         0.63 o
  -1   9   0          9.85         10.21         0.70 o
   0   9   0         41.53         43.36         1.34 o
   1   9   0          1.37          2.61         0.61 o
   2   9   0         48.18         55.02         1.25 o
   3   9   0         28.78         34.37         1.09 o
   4   9   0          2.68          2.31         0.68 o
   5   9   0          0.26          0.74         0.65 o
   6   9   0        105.53         99.06         3.11 o
   7   9   0         18.35         15.92         1.46 o
  -3  10   0          0.86          0.28         0.56 o
  -2  10   0          2.64          2.29         0.42 o
  -1  10   0         51.81         50.79         1.36 o
   0  10   0          5.70          5.87         0.56 o
   1  10   0         46.42         47.83         1.08 o
   2  10   0          0.57          0.28         0.51 o
   3  10   0          2.51          2.50         0.98 o
   4  10   0         25.94         28.41         0.96 o
   5  10   0         22.13         21.84         1.42 o
   6  10   0         28.75         28.19         1.25 o
  -1  11   0          6.00          9.34         0.81 o
   0  11   0         19.55         20.93         0.74 o
   1  11   0         16.25         14.73         0.99 o
   2  11   0         10.09         10.45         0.77 o
   3  11   0          4.77          5.35         0.77 o
   4  11   0          6.39          7.73         4.62 o
   5  11   0          4.17          2.95         2.32 o
   2  12   0          2.37          0.74         0.67 o
  -4 -11   1          0.39         -0.12         0.49 o
  -3 -11   1          0.42          0.52         0.51 o
  -2 -11   1          0.16         -0.03         0.35 o
  -1 -11   1          2.20          3.26         0.72 o
   0 -11   1         17.90         16.09         0.93 o
   1 -11   1          0.68          0.78         0.59 o
  -6 -10   1          7.17          6.25         0.81 o
  -5 -10   1         48.66         45.74         1.10 o
  -4 -10   1         15.93         16.42         0.87 o
  -3 -10   1          0.64         -0.15         0.43 o
  -2 -10   1         13.61         14.59         0.77 o
  -1 -10   1          0.41          0.17         0.45 o
   0 -10   1         14.50          9.44         0.51 o
   1 -10   1         20.32         20.82         1.17 o
   2 -10   1          3.34          2.42         0.72 o
   3 -10   1          5.75          4.94         0.58 o
  -7  -9   1          0.66          1.30         0.99 o
  -6  -9   1          3.90          3.79         0.63 o
  -5  -9   1         76.60         75.06         1.90 o
  -4  -9   1         14.69         15.61         0.73 o
  -3  -9   1          6.93          6.92         0.56 o
  -2  -9   1          7.79          9.11         0.67 o
  -1  -9   1          2.26          2.40         0.46 o
   0  -9   1         19.40         18.07         0.72 o
   1  -9   1         46.99         42.67         1.10 o
   2  -9   1          0.11          0.13         0.36 o
   3  -9   1          2.34          2.64         0.50 o
   4  -9   1          0.05          0.26         0.82 o
  -7  -8   1          1.86          1.40         0.59 o
  -6  -8   1         19.67         20.86         1.03 o
  -5  -8   1         81.84         80.64         1.43 o
  -4  -8   1          6.40          6.75         0.72 o
  -3  -8   1         24.53         26.05         0.89 o
  -2  -8   1         36.66         36.88         0.99 o
  -1  -8   1         43.42         42.82         0.91 o
   0  -8   1          4.64          6.21         0.42 o
   1  -8   1         29.04         26.43         0.79 o
   2  -8   1         19.38         23.63         0.66 o
   3  -8   1         27.33         30.66         0.78 o
   4  -8   1         20.68         23.67         1.39 o
   5  -8   1         20.05         21.24         0.99 o
  -8  -7   1          0.00         -0.21         0.96 o
  -7  -7   1          5.07          5.15         0.70 o
  -6  -7   1          6.57          7.98         0.88 o
  -5  -7   1          5.93          7.51         1.00 o
  -4  -7   1        327.33        323.50         3.99 o
  -3  -7   1        343.51        323.18        17.01 o
  -2  -7   1          5.53          4.93         0.60 o
  -1  -7   1        112.92        121.79         1.49 o
   0  -7   1          2.00          1.63         0.41 o
   1  -7   1         11.12         11.19         0.65 o
   2  -7   1         33.22         35.62         0.72 o
   3  -7   1         19.86         21.56         0.86 o
   4  -7   1          3.58          3.07         0.72 o
   5  -7   1          0.22          0.43         0.64 o
   6  -7   1         59.17         67.76         1.59 o
  -8  -6   1          1.50          1.12         0.81 o
  -7  -6   1         17.33         16.49         1.04 o
  -6  -6   1         14.54         13.40         0.74 o
  -5  -6   1          0.07          0.26         0.42 o
  -4  -6   1         45.82         43.52         1.25 o
  -3  -6   1        249.06        242.46         2.52 o
  -2  -6   1         26.29         23.74         0.73 o
  -1  -6   1          5.64          7.14         0.94 o
   0  -6   1        276.88        314.40         3.15 o
   1  -6   1          1.68          1.21         0.33 o
   2  -6   1         18.13         18.89         0.81 o
   3  -6   1          0.73          0.99         0.25 o
   4  -6   1          1.56          2.00         0.51 o
   5  -6   1          5.13          5.39         0.81 o
   6  -6   1         17.24         17.17         0.97 o
  -8  -5   1          2.89          2.70         0.76 o
  -7  -5   1          5.32          4.88         0.72 o
  -6  -5   1         16.19         17.07         0.96 o
  -5  -5   1         15.67         13.54         0.67 o
  -4  -5   1         47.78         46.88         1.04 o
  -3  -5   1         15.50         15.08         0.52 o
  -2  -5   1        107.79        108.69         1.21 o
  -1  -5   1         95.71         91.77         1.16 o
   0  -5   1        140.27        167.94         1.86 o
   1  -5   1        259.19        280.10         2.63 o
   2  -5   1          2.89          3.10         1.42 o
   3  -5   1         40.48         43.07         0.84 o
   4  -5   1         13.20         16.65         0.70 o
   5  -5   1          6.60          6.59         0.59 o
   6  -5   1        271.31        277.95         7.41 o
   7  -5   1          0.16         -0.24         0.58 o
  -8  -4   1         13.63         14.97         1.19 o
  -7  -4   1          2.01          2.69         0.80 o
  -6  -4   1          3.30          2.80         0.70 o
  -5  -4   1         16.15         16.44         1.11 o
  -4  -4   1        249.43        274.82         3.89 o
  -3  -4   1          1.03          1.16         0.32 o
  -2  -4   1         27.31         27.05         0.60 o
  -1  -4   1         19.61         19.43         0.65 o
   0  -4   1         80.60         78.96         0.96 o
   1  -4   1        189.98        205.64         2.03 o
   2  -4   1         48.83         48.34         0.74 o
   3  -4   1          3.82          4.31         0.30 o
   4  -4   1          5.14          5.68         0.34 o
   5  -4   1         14.02         15.30         0.50 o
   6  -4   1          2.35          2.22         0.52 o
   7  -4   1         54.14         54.12         3.68 o
  -8  -3   1          4.32          3.68         0.80 o
  -7  -3   1         14.59         10.81         1.30 o
  -6  -3   1         89.37         88.01         2.99 o
  -5  -3   1         44.76         51.78         1.15 o
  -4  -3   1        159.84        204.95         4.03 o
  -3  -3   1        352.14        344.77         3.28 o
  -2  -3   1        164.19        162.08         1.61 o
  -1  -3   1       1934.40       1834.90        17.37 o
   0  -3   1       2031.21       2011.54        18.34 o
   1  -3   1       1696.86       1717.91        24.48 o
   2  -3   1          3.26          3.17         0.21 o
   3  -3   1          7.68          7.41         0.41 o
   4  -3   1         33.37         28.44         0.60 o
   5  -3   1          0.77          1.30         0.30 o
   6  -3   1          0.46          0.30         0.30 o
   7  -3   1          0.14         -0.13         0.40 o
   8  -3   1         11.24         12.20         0.82 o
  -8  -2   1         12.50         11.03         1.07 o
  -7  -2   1          9.88          7.26         0.91 o
  -6  -2   1          0.85          0.47         0.77 o
  -5  -2   1        189.60        196.93         2.24 o
  -4  -2   1          0.69          0.13         0.28 o
  -3  -2   1       4091.01       4261.33        45.21 o
  -2  -2   1        816.09        818.87         7.25 o
  -1  -2   1       1267.93       1201.68        41.87 o
   0  -2   1      12653.09      12356.93       147.24 o
   1  -2   1       1665.33       1694.05        12.55 o
   2  -2   1        993.53        985.41         7.16 o
   3  -2   1        425.79        449.94         4.13 o
   4  -2   1        366.31        377.64         5.69 o
   5  -2   1          2.83          3.17         0.56 o
   6  -2   1         22.99         23.25         0.95 o
   7  -2   1          5.88          7.84         0.53 o
   8  -2   1          0.52          0.42         0.41 o
  -8  -1   1         19.99         22.49         1.18 o
  -7  -1   1         13.45         13.75         0.89 o
  -6  -1   1          0.11          0.07         0.39 o
  -5  -1   1         40.79         38.46         0.88 o
  -4  -1   1          8.09          7.27         0.79 o
  -3  -1   1          0.02          0.08         0.24 o
  -2  -1   1        514.92        537.01         4.61 o
  -1  -1   1         23.59         17.57         0.28 o
   0  -1   1        894.54        800.10         7.59 o
   1  -1   1         11.61          4.84         0.16 o
   2  -1   1       1020.01        973.49         6.98 o
   3  -1   1       1189.33       1195.54         9.06 o
   4  -1   1          3.03          3.37         0.29 o
   5  -1   1        227.26        220.73         2.03 o
   6  -1   1        183.53        189.28         1.87 o
   7  -1   1          0.24          0.19         0.41 o
   8  -1   1         10.47         11.38         0.75 o
  -8   0   1         31.09         36.77         2.84 o
  -7   0   1         98.81         97.66         2.45 o
  -6   0   1          0.11          0.62         0.51 o
  -5   0   1         37.27         40.03         1.92 o
  -4   0   1        159.47        154.56         1.73 o
  -3   0   1          9.17         12.54         0.47 o
  -2   0   1         15.33         21.35         0.51 o
  -1   0   1        662.91        630.26         5.18 o
   1   0   1        450.21        469.10         2.99 o
   2   0   1         71.76         77.42         1.00 o
   3   0   1        578.87        567.98         5.10 o
   4   0   1        452.11        468.71         7.00 o
   5   0   1          0.05          0.09         0.34 o
   6   0   1          2.24          1.30         0.63 o
   7   0   1         13.17         12.88         0.83 o
   8   0   1          2.28          0.98         0.52 o
  -8   1   1          7.41          8.11         1.23 o
  -7   1   1          0.01         -0.38         0.77 o
  -6   1   1          0.02          0.42         0.65 o
  -5   1   1          1.63          0.65         0.61 o
  -4   1   1        316.11        345.18         4.87 o
  -3   1   1         12.28         15.61         0.73 o
  -2   1   1        135.36        132.94         2.45 o
   1   1   1       1820.59       1634.36        20.71 o
   2   1   1       5663.77       5475.23        58.29 o
   3   1   1         60.75         68.19         1.06 o
   4   1   1        157.91        176.89         1.86 o
   5   1   1         55.28         48.65         0.94 o
   6   1   1          2.09          2.31         0.54 o
   7   1   1          2.32          1.25         0.71 o
   8   1   1         28.36         27.37         1.92 o
   9   1   1          2.34          1.73         1.37 o
  -8   2   1         11.33          9.92         1.55 o
  -7   2   1          0.43          0.42         0.43 o
  -6   2   1         26.51         29.49         0.88 o
  -5   2   1         43.19         39.25         1.59 o
  -4   2   1         62.91         63.92         0.76 o
  -3   2   1        217.41        216.52         2.76 o
  -2   2   1         64.16         64.62         0.61 o
  -1   2   1         56.25         54.49         1.19 o
   0   2   1        580.48        577.18         4.77 o
   1   2   1        487.93        463.69         3.90 o
   2   2   1       2977.79       3016.44        29.78 o
   3   2   1         66.09         69.61         1.17 o
   4   2   1         33.78         32.89         0.75 o
   5   2   1        273.17        281.54         5.27 o
   6   2   1          0.05          0.00         0.50 o
   7   2   1         25.50         28.75         1.02 o
   8   2   1         12.07         10.12         0.93 o
   9   2   1          3.28          4.40         0.94 o
  -7   3   1          3.03          1.93         0.44 o
  -6   3   1          9.06          7.31         0.81 o
  -5   3   1        281.26        291.57         2.95 o
  -4   3   1          0.15         -0.01         0.11 o
  -3   3   1         91.35         86.40         0.86 o
  -2   3   1         10.83         11.96         1.27 o
  -1   3   1        134.38         -0.03         0.23 o
   0   3   1         51.58         41.45         0.92 o
   1   3   1        404.01        379.95         3.43 o
   2   3   1        163.83        170.34         2.25 o
   3   3   1          6.50          5.36         0.43 o
   4   3   1         53.40         56.96         1.08 o
   5   3   1        125.95        118.37         2.38 o
   6   3   1         21.59         23.03         1.06 o
   7   3   1          3.07          2.62         0.66 o
   8   3   1         18.94         18.80         1.06 o
   9   3   1          0.72          1.55         0.81 o
  -7   4   1         27.76         25.23        14.42 o
  -6   4   1         39.62         36.74         3.78 o
  -5   4   1        146.98        155.60         5.25 o
  -4   4   1         10.64         11.72         0.74 o
  -3   4   1         81.32         89.73         1.63 o
  -2   4   1        213.26         14.11         0.19 o
  -1   4   1        141.05        153.43         1.60 o
   0   4   1        188.12        180.94         1.79 o
   1   4   1        326.81        350.16         3.46 o
   2   4   1         38.27         34.28         0.87 o
   3   4   1         10.94         10.17         0.66 o
   4   4   1         51.20         55.59         0.96 o
   5   4   1          0.46          1.37         0.61 o
   6   4   1         57.29         65.15         1.92 o
   7   4   1          1.26          0.83         0.58 o
   8   4   1          5.78          6.51         1.53 o
   9   4   1          0.05          0.32         0.69 o
  -6   5   1         35.92         37.30         1.50 o
  -5   5   1        107.31        111.25         1.87 o
  -4   5   1        255.10        259.27         3.12 o
  -3   5   1         18.21         16.21         0.76 o
  -2   5   1         15.20         21.05         1.11 o
  -1   5   1         18.98         19.87         0.48 o
   0   5   1         57.60         55.82         1.05 o
   1   5   1        930.62       1036.78         9.85 o
   2   5   1          0.69          1.73         0.45 o
   3   5   1         37.69         39.75         0.98 o
   4   5   1         19.99         23.65         1.04 o
   5   5   1        198.12        202.23         2.80 o
   6   5   1         80.15         78.62         2.09 o
   7   5   1         11.09         12.05         1.05 o
   8   5   1          0.03          0.48         0.64 o
   9   5   1          1.10          1.74         0.85 o
  -6   6   1         18.65         20.65         1.71 o
  -5   6   1         68.15         75.22         1.56 o
  -4   6   1         59.04         63.74         1.39 o
  -3   6   1         28.78         32.09         1.53 o
  -2   6   1        308.60         55.60         0.73 o
  -1   6   1         43.70         32.36         0.58 o
   0   6   1          8.04          6.56         0.72 o
   1   6   1        126.36        143.81         1.94 o
   2   6   1       1233.13       1399.39        13.65 o
   3   6   1         13.05         10.83         0.83 o
   4   6   1         45.37         41.46         0.99 o
   5   6   1        396.79        386.93         4.24 o
   6   6   1         29.70         25.22         0.98 o
   7   6   1         11.04          9.47         0.82 o
   8   6   1          9.83         11.13         1.15 o
  -5   7   1         11.35         15.07         0.99 o
  -4   7   1          6.61          5.76         0.76 o
  -3   7   1          1.11          1.73         0.92 o
  -2   7   1         80.72         77.69         1.63 o
  -1   7   1          1.13          0.62         0.24 o
   0   7   1         57.85         61.16         1.17 o
   1   7   1         24.88         25.55         1.08 o
   2   7   1         96.91         88.70         1.66 o
   3   7   1          0.07          0.11         0.51 o
   4   7   1         29.40         28.57         0.96 o
   5   7   1          7.59          5.86         0.71 o
   6   7   1        305.69        299.22         3.87 o
   7   7   1         46.59         50.50         2.65 o
   8   7   1          1.33          1.72         0.74 o
  -5   8   1          0.47          0.58         0.66 o
  -4   8   1         45.30         51.12         1.37 o
  -3   8   1         29.93         31.17         1.57 o
  -2   8   1        118.51        126.50         5.39 o
  -1   8   1          4.25          3.69         1.30 o
   0   8   1          0.69          0.23         0.60 o
   1   8   1         92.34         99.65         1.58 o
   2   8   1         21.52         23.54         1.07 o
   3   8   1         37.74         40.12         1.06 o
   4   8   1          0.59          0.88         0.55 o
   5   8   1         77.49         80.97         1.75 o
   6   8   1         22.90         24.12         1.63 o
   7   8   1          3.97          3.29         0.74 o
   8   8   1          0.44         -0.22         0.62 o
  -4   9   1          0.61          0.62         0.65 o
  -3   9   1          2.57          2.22         1.04 o
  -2   9   1          2.28          1.75         0.41 o
  -1   9   1          7.09          6.91         0.45 o
   0   9   1         18.89         23.62         0.88 o
   1   9   1         35.15         31.18         0.96 o
   2   9   1          0.06          0.08         0.43 o
   3   9   1          0.28          0.88         0.63 o
   4   9   1          0.12          0.72         0.65 o
   5   9   1         20.04         19.04         0.93 o
   6   9   1         25.13         24.51         1.05 o
   7   9   1         33.45         35.29         1.47 o
  -3  10   1          6.48          9.97         1.38 o
  -2  10   1          0.52          0.55         0.26 o
  -1  10   1          1.23          1.32         0.39 o
   0  10   1          2.55          3.65         0.54 o
   1  10   1         33.34         32.41         1.02 o
   2  10   1         28.16         26.33         1.02 o
   3  10   1          5.68          4.40         0.80 o
   4  10   1          2.29          1.68         0.73 o
   5  10   1         20.37         19.79         0.96 o
   6  10   1          0.00          0.13         0.51 o
  -1  11   1         35.34         37.26         2.40 o
   0  11   1         73.12         78.41         2.48 o
   1  11   1          0.05          0.03         0.74 o
   2  11   1         14.74         12.77         0.82 o
   3  11   1          8.51         10.01         0.80 o
   4  11   1          0.19          0.05         0.58 o
   5  11   1          0.01          0.02         0.45 o
   2  12   1          1.54          0.28         0.86 o
   3  12   1         13.50         15.06         0.89 o
  -4 -11   2         21.49         18.38         1.07 o
  -3 -11   2          0.50          0.67         0.39 o
  -2 -11   2          5.47          6.58         0.75 o
  -1 -11   2          4.31          3.92         1.06 o
   0 -11   2         11.46          9.12         0.67 o
   1 -11   2          2.10          0.49         0.56 o
  -5 -10   2          3.45          2.44         0.60 o
  -4 -10   2         17.02         19.67         1.02 o
  -3 -10   2          0.15          0.48         0.44 o
  -2 -10   2          0.04         -0.08         0.31 o
  -1 -10   2          5.66          5.52         0.50 o
   0 -10   2          1.28          1.00         0.37 o
   1 -10   2         12.87         12.58         0.68 o
   2 -10   2          2.78          2.01         0.79 o
  -6  -9   2          4.23          5.40         1.11 o
  -5  -9   2          5.04          4.45         0.55 o
  -4  -9   2        210.17        209.01         2.49 o
  -3  -9   2         51.14         50.95         0.94 o
  -2  -9   2         13.36         13.03         0.56 o
  -1  -9   2          2.35          1.94         0.63 o
   0  -9   2          3.59          4.62         0.40 o
   1  -9   2          1.68          0.86         0.41 o
   2  -9   2         13.98         13.35         0.63 o
   3  -9   2          3.12          3.23         0.40 o
   4  -9   2          1.75          1.23         0.41 o
  -7  -8   2          0.51          0.65         0.54 o
  -6  -8   2          4.81          5.40         0.77 o
  -5  -8   2         11.12         12.04         0.63 o
  -4  -8   2        180.78        193.50         3.91 o
  -3  -8   2        446.36        453.37        22.95 o
  -2  -8   2          0.28          0.31         0.33 o
  -1  -8   2          2.03          1.14         0.58 o
   0  -8   2          1.72          2.80         0.38 o
   1  -8   2          4.93          5.85         0.59 o
   2  -8   2         51.53         49.60         1.19 o
   3  -8   2          0.13          0.28         0.38 o
   4  -8   2          4.85          3.32         0.50 o
   5  -8   2          0.89          0.44         0.58 o
  -7  -7   2          0.07          0.01         0.52 o
  -6  -7   2          3.89          4.03         0.58 o
  -5  -7   2         47.56         48.36         1.00 o
  -4  -7   2         27.95         29.75         0.85 o
  -3  -7   2        110.50        109.08         1.54 o
  -2  -7   2          0.02          0.01         0.32 o
  -1  -7   2        142.13        156.74         2.06 o
   0  -7   2          1.37          1.01         0.32 o
   1  -7   2         12.61         15.50         0.69 o
   2  -7   2          0.90          1.05         0.36 o
   3  -7   2         77.71         77.89         1.02 o
   4  -7   2         11.75         14.41         0.61 o
   5  -7   2         13.71         15.45         0.92 o
   6  -7   2        110.11        107.53         1.94 o
  -8  -6   2          5.37          3.67         2.95 o
  -7  -6   2          1.38          1.19         0.68 o
  -6  -6   2          0.63          0.40         0.44 o
  -5  -6   2          2.07          1.87         0.75 o
  -4  -6   2          0.33          0.67         0.52 o
  -3  -6   2          4.66          4.28         0.40 o
  -2  -6   2         12.42         11.64         0.54 o
  -1  -6   2        103.13         93.02         1.06 o
   0  -6   2          6.53          6.43         0.52 o
   1  -6   2          0.26          0.45         0.37 o
   2  -6   2          0.72          0.79         0.33 o
   3  -6   2          0.00         -0.01         0.21 o
   4  -6   2          3.50          3.52         0.36 o
   5  -6   2          1.92          2.11         0.64 o
   6  -6   2         19.39         19.09         0.94 o
  -8  -5   2          6.08          3.54         2.82 o
  -7  -5   2         50.68         47.22         1.23 o
  -6  -5   2         23.91         28.35         0.87 o
  -5  -5   2          0.08         -0.28         0.46 o
  -4  -5   2          8.22          6.12         0.79 o
  -3  -5   2        238.19        252.62         3.41 o
  -2  -5   2         96.89         90.40         5.71 o
  -1  -5   2        132.01        126.84         1.46 o
   0  -5   2         11.76         16.85         0.41 o
   1  -5   2        170.51        175.82         2.51 o
   2  -5   2         69.30         83.57         1.18 o
   3  -5   2          0.18          0.46         0.34 o
   4  -5   2         14.37         15.05         0.65 o
   5  -5   2          0.34          0.66         0.36 o
   6  -5   2          8.55          8.54         0.47 o
   7  -5   2          2.36          1.47         0.60 o
  -8  -4   2         12.52         14.52         0.99 o
  -7  -4   2          3.67          3.38         0.81 o
  -6  -4   2          2.36          1.44         0.62 o
  -5  -4   2        137.39        131.63         1.87 o
  -4  -4   2        221.69        233.91         2.41 o
  -3  -4   2       1090.73       1156.03        10.83 o
  -2  -4   2          0.63          0.91         0.27 o
  -1  -4   2        228.34        225.00         1.98 o
   0  -4   2        244.56        239.88         1.69 o
   1  -4   2        747.03        774.35         7.03 o
   2  -4   2       1269.05       1369.42        10.58 o
   3  -4   2         18.71         19.69         0.36 o
   4  -4   2         72.05         71.26         1.08 o
   5  -4   2          4.90          6.18         0.44 o
   6  -4   2         32.30         34.91         0.96 o
   7  -4   2          0.14          0.42         0.60 o
  -8  -3   2         19.78         18.89         1.11 o
  -7  -3   2          3.54          3.65         0.83 o
  -6  -3   2          4.26          5.48         0.72 o
  -5  -3   2         34.89         33.37         0.81 o
  -4  -3   2          2.93          2.86         0.46 o
  -3  -3   2         47.37         55.14         0.87 o
  -2  -3   2        790.70        825.68        15.68 o
  -1  -3   2        221.23        203.73         4.43 o
   0  -3   2        590.20        582.12         4.01 o
   1  -3   2        297.07        289.62         2.58 o
   2  -3   2          0.64          1.20         0.25 o
   3  -3   2          3.96          3.21         0.25 o
   4  -3   2          1.89          2.12         0.52 o
   5  -3   2        134.06        142.92         4.68 o
   6  -3   2          2.31          2.25         0.53 o
   7  -3   2          7.02          8.06         1.05 o
   8  -3   2          6.76          6.60         0.96 o
  -8  -2   2         94.53        100.60         3.78 o
  -7  -2   2        207.60        196.78         8.86 o
  -6  -2   2         38.04         33.12         1.46 o
  -5  -2   2         22.81         21.63         0.70 o
  -4  -2   2          3.68          3.59         0.48 o
  -3  -2   2         93.65        102.51         1.12 o
  -2  -2   2         22.49         27.67         0.54 o
  -1  -2   2         28.17         28.02         0.41 o
   0  -2   2       1697.66       1685.14        21.45 o
   1  -2   2       4033.34       4010.17        28.89 o
   2  -2   2        128.12        118.82         1.03 o
   3  -2   2        269.69        285.48         2.64 o
   4  -2   2        218.06        211.94         2.99 o
   5  -2   2         11.16          9.60         0.48 o
   6  -2   2          0.17          0.31         0.35 o
   7  -2   2         42.49         45.21         1.17 o
   8  -2   2          0.26          0.41         0.43 o
  -8  -1   2         10.29          8.90         1.34 o
  -7  -1   2         25.64         27.61         1.32 o
  -6  -1   2         22.03         22.68         0.88 o
  -5  -1   2         56.04         53.01         1.02 o
  -4  -1   2         12.97         14.59         0.54 o
  -3  -1   2         29.05         32.52         0.59 o
  -2  -1   2        951.11        969.72         8.60 o
  -1  -1   2          3.41          3.73         0.20 o
   0  -1   2        517.73        530.92         4.99 o
   1  -1   2       6241.17       6059.37        82.07 o
   2  -1   2        227.19        251.90         1.63 o
   3  -1   2         86.73         79.63         0.77 o
   4  -1   2        220.94        224.36         1.90 o
   5  -1   2          0.44          0.12         0.26 o
   6  -1   2          2.25          2.48         0.39 o
   7  -1   2          2.91          2.73         0.60 o
   8  -1   2         32.09         35.18         1.03 o
  -8   0   2          4.71          6.79         1.30 o
  -7   0   2          1.59          1.27         1.46 o
  -6   0   2          3.12          3.34         0.88 o
  -5   0   2          4.60          4.49         0.57 o
  -4   0   2         14.52         18.73         0.62 o
  -3   0   2          3.53          5.00         0.59 o
  -2   0   2          1.76          0.61         0.38 o
  -1   0   2         13.82         17.83         0.54 o
   0   0   2          0.07          0.17         0.08 o
   1   0   2        447.74        418.61         3.74 o
   2   0   2      12022.92      11912.13       117.87 o
   3   0   2        303.02        276.86         6.70 o
   4   0   2         13.31         10.16         0.57 o
   5   0   2        102.67        110.76         1.82 o
   6   0   2         78.10         72.68         1.29 o
   7   0   2          2.65          2.18         0.46 o
   8   0   2         12.17          8.91         0.66 o
   9   0   2          0.01          0.14         0.45 o
  -8   1   2         15.99         21.01         2.57 o
  -7   1   2         29.97         32.02         1.61 o
  -6   1   2          0.08          0.35         0.69 o
  -5   1   2        226.25        235.75         3.87 o
  -4   1   2        208.22        210.28         3.22 o
  -3   1   2         80.13         74.12         1.42 o
  -2   1   2        337.91        374.71         4.83 o
  -1   1   2        153.46        150.20         1.29 o
   0   1   2        137.78        126.92         0.82 o
   1   1   2        994.55        963.18        10.37 o
   2   1   2       7253.92       6949.29        77.06 o
   3   1   2        187.43        193.45         2.80 o
   4   1   2        250.77        255.94         8.97 o
   5   1   2         13.92         15.63         0.62 o
   6   1   2          6.37          8.28         0.65 o
   7   1   2          4.54          5.10         0.68 o
   8   1   2         55.11         52.19         1.63 o
   9   1   2          0.97          1.01         0.53 o
  -7   2   2          8.44          9.95         0.94 o
  -6   2   2          6.36          4.54         3.09 o
  -5   2   2          0.64         -0.15         0.61 o
  -4   2   2         21.47         21.74         1.04 o
  -3   2   2        163.97        187.39         2.88 o
  -2   2   2       1257.65         12.65         0.84 o
  -1   2   2        546.79        522.07         7.13 o
   0   2   2        199.67        188.57         2.16 o
   1   2   2         66.09         47.70         0.98 o
   2   2   2       2284.77       2222.81        21.30 o
   3   2   2         29.73         32.24         2.30 o
   4   2   2        707.18        682.34         6.41 o
   5   2   2         41.68         42.06         0.92 o
   6   2   2          0.75          0.09         0.40 o
   7   2   2          0.29          0.26         0.50 o
   8   2   2          1.68          1.48         0.75 o
   9   2   2          0.79          0.49         0.72 o
  -7   3   2         11.09          9.32         2.03 o
  -6   3   2         15.40         13.81         0.34 o
  -5   3   2        182.22        174.34         3.85 o
  -4   3   2         59.83         62.80         0.69 o
  -3   3   2        165.80        162.55         2.10 o
  -2   3   2        971.58       1133.29        14.92 o
  -1   3   2          1.24          0.60         0.86 o
   0   3   2         27.57         19.35         0.62 o
   1   3   2        151.49        134.50         1.78 o
   2   3   2       1052.09       1033.69         9.46 o
   3   3   2        124.97        139.01         1.72 o
   4   3   2          9.52          4.35         0.67 o
   5   3   2        187.26        168.32         2.03 o
   6   3   2        123.93        120.25         2.01 o
   7   3   2          0.04         -0.14         0.49 o
   8   3   2          0.15         -0.11         0.56 o
   9   3   2          2.36          2.54         1.04 o
  -7   4   2          8.41         10.62         1.00 o
  -6   4   2         29.42         28.53         1.16 o
  -5   4   2        169.38        173.98         3.16 o
  -4   4   2          4.40          4.43         0.86 o
  -3   4   2         10.89         10.13         0.68 o
  -2   4   2        493.69        515.28         6.94 o
  -1   4   2        165.62        168.40         1.80 o
   0   4   2          6.33          7.94         0.51 o
   1   4   2        928.97        980.16        16.95 o
   2   4   2       1028.55       1085.10        10.05 o
   3   4   2          9.43         10.05         0.59 o
   4   4   2         31.10         32.76         0.84 o
   5   4   2         42.82         41.73         1.02 o
   6   4   2        273.01        268.27         5.25 o
   7   4   2         41.49         40.53         1.57 o
   8   4   2          2.04          2.46         0.78 o
   9   4   2         17.12         21.11         1.50 o
  -6   5   2          0.26         -0.11         0.57 o
  -5   5   2          1.55          1.69         0.82 o
  -4   5   2         51.48         51.62         1.47 o
  -3   5   2         12.95         14.00         1.27 o
  -2   5   2          9.98         10.54         1.07 o
  -1   5   2         42.89         39.74         0.89 o
   0   5   2        129.96        133.64         1.58 o
   1   5   2        164.84        161.44         2.11 o
   2   5   2         35.49         31.29         0.84 o
   3   5   2        127.88        147.78         2.02 o
   4   5   2        416.30        402.66         4.68 o
   5   5   2         25.73         28.79         0.93 o
   6   5   2        121.58        106.74         1.79 o
   7   5   2         15.31         14.62         0.92 o
   8   5   2         14.99         11.26         1.28 o
   9   5   2          7.36          9.37         1.08 o
  -6   6   2          6.98          8.85         0.96 o
  -5   6   2          1.78          1.49         0.69 o
  -4   6   2          2.21          1.59         0.75 o
  -3   6   2        259.26        287.28         4.83 o
  -2   6   2        649.86        700.79        10.16 o
  -1   6   2         55.48         55.71         1.16 o
   0   6   2         94.22        107.73         1.51 o
   1   6   2         64.05         72.68         1.22 o
   2   6   2        216.04        214.73         4.68 o
   3   6   2         31.43         27.30         1.13 o
   4   6   2         32.25         31.29         0.98 o
   5   6   2          0.27         -0.11         0.52 o
   6   6   2         49.51         50.82         1.52 o
   7   6   2          0.44          0.01         0.61 o
   8   6   2         14.92         13.51         1.17 o
   9   6   2          0.06         -0.28         0.74 o
  -5   7   2         18.34         18.59         1.30 o
  -4   7   2          0.02         -0.12         0.90 o
  -3   7   2         12.62         14.30         1.30 o
  -2   7   2        363.85        369.71         6.42 o
  -1   7   2         37.06         38.60         1.38 o
   0   7   2         28.17         27.60         0.96 o
   1   7   2          7.61         13.15         0.95 o
   2   7   2         68.00         75.22         1.41 o
   3   7   2        114.82        128.62         1.88 o
   4   7   2        104.71        105.57         1.72 o
   5   7   2         14.89         10.40         0.85 o
   6   7   2        305.19        311.34         3.82 o
   7   7   2          5.35          5.52         0.83 o
   8   7   2          3.11          3.35         0.99 o
  -4   8   2         12.75         13.51         1.22 o
  -3   8   2          3.55          2.65         1.07 o
  -2   8   2        144.26        143.85        10.28 o
  -1   8   2         17.39         15.98         1.02 o
   0   8   2         39.77         39.77         1.36 o
   1   8   2          4.98          5.22         0.94 o
   2   8   2          9.27         10.59         0.84 o
   3   8   2          2.51          2.24         0.66 o
   4   8   2          8.07          5.68         0.90 o
   5   8   2         71.50         70.72         3.62 o
   6   8   2          6.75          7.99         1.69 o
   7   8   2         34.70         37.49         1.29 o
   8   8   2          7.59          5.09         1.15 o
  -3   9   2         11.34         12.16         1.46 o
  -2   9   2          7.96          9.14         1.69 o
  -1   9   2         10.15         10.75         0.58 o
   0   9   2        100.75        114.16         2.05 o
   1   9   2         16.29         17.15         0.89 o
   2   9   2         15.18         18.39         0.92 o
   3   9   2          1.34          0.77         0.58 o
   4   9   2         12.55         16.27         1.19 o
   5   9   2          0.82          1.05         0.79 o
   6   9   2          1.68          2.09         0.71 o
   7   9   2         53.45         55.19         2.15 o
  -2  10   2          1.61          3.26         1.19 o
  -1  10   2          0.01         -0.05         0.22 o
   0  10   2          3.27          3.09         0.92 o
   1  10   2         42.16         43.60         1.39 o
   2  10   2          0.07          0.36         0.55 o
   3  10   2         24.11         26.58         1.05 o
   4  10   2          7.47          7.07         0.96 o
   5  10   2          0.00         -0.08         0.53 o
   6  10   2          2.67          3.82         0.79 o
   7  10   2         10.42          9.86         1.18 o
  -1  11   2          4.89         -0.23         1.57 o
   0  11   2          0.43          0.54         0.50 o
   1  11   2          2.97          1.01         1.17 o
   2  11   2          1.19          0.29         0.62 o
   3  11   2         45.90         45.99         1.29 o
   4  11   2         10.41         10.53         1.07 o
   5  11   2          0.18         -0.02         0.49 o
   6  11   2          0.19          0.48         0.65 o
   2  12   2          3.42          2.30         1.90 o
   3  12   2          0.56          0.02         0.50 o
  -2 -11   3          3.51          3.85         0.43 o
  -1 -11   3         11.63         12.84         0.55 o
   0 -11   3          0.05         -0.46         1.19 o
  -4 -10   3         47.79         50.49         1.10 o
  -3 -10   3          0.49          0.81         0.53 o
  -2 -10   3          7.88          9.86         0.70 o
  -1 -10   3          9.04          9.99         1.28 o
   0 -10   3          0.02          0.25         0.36 o
   1 -10   3          0.36          0.91         0.48 o
   2 -10   3         19.89         16.60         0.69 o
  -6  -9   3          0.09          0.02         0.41 o
  -5  -9   3          6.41          6.66         0.54 o
  -4  -9   3         39.79         41.53         1.71 o
  -3  -9   3         55.95         53.84         0.89 o
  -2  -9   3          1.85          1.04         0.50 o
  -1  -9   3         75.25         77.46         1.28 o
   0  -9   3         12.06         11.91         0.92 o
   1  -9   3          0.02          0.35         0.37 o
   2  -9   3         12.56         13.84         0.49 o
   3  -9   3         53.08         49.74         1.14 o
   4  -9   3          1.43          1.20         0.35 o
  -6  -8   3          0.49          0.47         0.43 o
  -5  -8   3          0.06          0.13         0.40 o
  -4  -8   3          3.32          2.40         0.39 o
  -3  -8   3          0.38          0.40         0.34 o
  -2  -8   3         88.02         85.92         1.10 o
  -1  -8   3         14.24         18.17         0.59 o
   0  -8   3         56.57         56.19         1.88 o
   1  -8   3          0.93          1.26         0.50 o
   2  -8   3          0.03          0.43         0.27 o
   3  -8   3         11.82         12.29         0.52 o
   4  -8   3          4.03          5.07         0.55 o
   5  -8   3          0.05          0.43         0.45 o
  -7  -7   3         32.30         32.42         1.54 o
  -6  -7   3          0.25          0.13         0.47 o
  -5  -7   3          5.46          6.70         0.51 o
  -4  -7   3         68.76         70.41         1.19 o
  -3  -7   3         30.28         28.32         0.70 o
  -2  -7   3         75.06         69.72         1.02 o
  -1  -7   3        266.67        272.60         2.68 o
   0  -7   3          3.88          3.25         0.36 o
   1  -7   3         14.18         14.46         0.54 o
   2  -7   3          0.57          0.21         0.24 o
   3  -7   3          1.06          1.35         0.30 o
   4  -7   3          3.81          3.01         0.35 o
   5  -7   3          0.04          0.33         0.42 o
  -7  -6   3          7.70          8.56         0.77 o
  -6  -6   3          0.18          0.53         0.58 o
  -5  -6   3         26.30         27.94         0.74 o
  -4  -6   3          9.86          9.47         0.61 o
  -3  -6   3         33.22         34.91         0.74 o
  -2  -6   3         97.72         96.12         1.97 o
  -1  -6   3        807.36        793.90         7.42 o
   0  -6   3         65.12         66.76         0.82 o
   1  -6   3         80.18         89.81         1.57 o
   2  -6   3        113.78        123.24         1.86 o
   3  -6   3         17.07         18.73         0.59 o
   4  -6   3          0.10          0.00         0.21 o
   5  -6   3          0.00          0.52         0.66 o
   6  -6   3         10.14          9.87         1.05 o
  -7  -5   3         22.87         21.32         0.92 o
  -6  -5   3          4.09          3.89         1.02 o
  -5  -5   3          0.23          0.23         0.40 o
  -4  -5   3         11.99         14.16         0.88 o
  -3  -5   3          2.06          1.53         0.30 o
  -2  -5   3        235.98        227.93         3.47 o
  -1  -5   3          6.30          5.37         0.81 o
   0  -5   3        106.44        101.01         0.96 o
   1  -5   3        191.78        189.44         1.86 o
   2  -5   3          6.38          5.19         0.28 o
   3  -5   3          0.67          0.72         0.29 o
   4  -5   3         13.85         14.93         0.42 o
   5  -5   3         29.64         27.55         0.61 o
   6  -5   3          9.03         10.99         0.71 o
   7  -5   3          0.93          1.46         0.58 o
  -8  -4   3         27.90         26.79         1.17 o
  -7  -4   3          0.71          0.52         0.66 o
  -6  -4   3        130.04        123.27         3.14 o
  -5  -4   3         20.09         19.57         0.68 o
  -4  -4   3          2.17          2.37         0.40 o
  -3  -4   3         47.29         53.81         0.96 o
  -2  -4   3         28.41         24.64         0.43 o
  -1  -4   3         64.35         70.47         1.23 o
   0  -4   3          3.94          5.59         0.19 o
   1  -4   3       1533.52       1632.31        15.45 o
   2  -4   3        229.54        242.83         1.63 o
   3  -4   3        246.41        259.92         1.92 o
   4  -4   3         24.00         27.15         0.52 o
   5  -4   3         12.27         13.30         0.56 o
   6  -4   3          2.50          2.78         0.52 o
   7  -4   3          4.02          4.04         1.09 o
  -8  -3   3          3.54          3.30         0.80 o
  -7  -3   3          0.44          0.62         0.68 o
  -6  -3   3          0.27          0.76         0.47 o
  -5  -3   3         12.67         14.75         0.62 o
  -4  -3   3          4.88          5.80         1.04 o
  -3  -3   3          3.28          3.38         0.38 o
  -2  -3   3       1413.99       1667.21        15.62 o
  -1  -3   3         88.19         96.06         3.68 o
   0  -3   3          2.20          1.31         0.14 o
   1  -3   3         84.39         97.48         1.23 o
   2  -3   3        282.92        278.78         2.25 o
   3  -3   3         36.19         42.03         0.57 o
   4  -3   3        211.72        215.69         2.30 o
   5  -3   3          5.54          6.24         0.54 o
   6  -3   3          0.00          0.13         0.33 o
   7  -3   3          6.60          8.89         0.62 o
   8  -3   3          0.01          0.49         0.50 o
  -8  -2   3          0.68          0.42         0.88 o
  -7  -2   3          3.53          3.61         0.73 o
  -6  -2   3         19.92         24.87         1.05 o
  -5  -2   3         20.55         21.58         1.73 o
  -4  -2   3          4.19          3.65         0.49 o
  -3  -2   3          1.07          0.67         0.24 o
  -2  -2   3        396.43        392.14        27.46 o
  -1  -2   3        520.35        553.02         4.39 o
   0  -2   3        294.51        276.81         4.26 o
   1  -2   3         38.44         43.35         0.48 o
   2  -2   3        143.46        157.26         3.32 o
   3  -2   3          0.22          0.42         0.19 o
   4  -2   3        199.51        202.46         1.73 o
   5  -2   3          6.18          8.52         0.41 o
   6  -2   3         27.32         29.18         0.66 o
   7  -2   3         11.53         11.64         0.75 o
   8  -2   3          1.05          0.77         0.50 o
  -8  -1   3         42.28         48.58         2.03 o
  -7  -1   3          1.66          2.15         0.88 o
  -6  -1   3         47.93         53.22         1.65 o
  -5  -1   3          6.85          7.51         0.59 o
  -4  -1   3         50.25         46.84         1.19 o
  -3  -1   3         29.19         32.73         0.59 o
  -2  -1   3        243.35        226.28         2.03 o
  -1  -1   3          8.42          8.83         0.30 o
   0  -1   3        111.14        103.85         0.65 o
   1  -1   3       1910.27       1908.53        14.47 o
   2  -1   3        587.52        670.15         6.89 o
   3  -1   3        298.00        280.19         2.08 o
   4  -1   3        497.43        474.68         3.87 o
   5  -1   3         55.09         60.64         0.89 o
   6  -1   3          3.26          1.84         0.38 o
   7  -1   3         20.29         19.54         0.64 o
   8  -1   3         47.36         46.23         1.27 o
  -7   0   3          8.96          8.13         1.15 o
  -6   0   3        137.89        151.08         3.72 o
  -5   0   3        167.06        172.78         3.03 o
  -4   0   3         23.87         22.82         0.96 o
  -3   0   3        169.88        170.71         2.49 o
  -2   0   3         77.83         71.21         1.53 o
  -1   0   3        754.43        772.65         6.75 o
   0   0   3         92.17         84.41         0.65 o
   1   0   3        951.57        939.51         7.07 o
   2   0   3        759.65        794.64         5.22 o
   3   0   3        317.69        314.29         4.01 o
   4   0   3         93.19         92.17         0.98 o
   5   0   3        186.80        180.54         1.75 o
   6   0   3         14.97         13.10         0.61 o
   7   0   3          1.26          1.56         0.42 o
   8   0   3          4.86          3.96         0.76 o
   9   0   3         17.71         17.75         1.08 o
  -7   1   3          2.92          5.25         1.80 o
  -6   1   3         40.59         43.21         1.61 o
  -5   1   3        388.02        378.04         5.87 o
  -4   1   3        133.05        129.34         2.34 o
  -3   1   3         31.90         36.50         1.00 o
  -2   1   3        603.61        707.01        10.62 o
  -1   1   3        184.90        189.05         1.65 o
   0   1   3        526.06        498.85         2.97 o
   1   1   3       1137.43       1102.60         8.69 o
   2   1   3        758.16        695.35        21.17 o
   3   1   3        195.89        171.53         1.83 o
   4   1   3        208.98        201.89         2.10 o
   5   1   3         36.25         34.57         0.96 o
   6   1   3         45.39         44.19         1.03 o
   7   1   3          2.69          2.47         0.61 o
   8   1   3          0.15         -0.23         0.41 o
   9   1   3          1.36          1.25         0.61 o
  -7   2   3         10.03          9.03         1.88 o
  -6   2   3          5.77          0.00         0.61 o
  -5   2   3        224.05        222.29         3.91 o
  -4   2   3         29.31         31.60         1.23 o
  -3   2   3         59.82         61.16         1.21 o
  -2   2   3         31.58         42.66         0.54 o
  -1   2   3        539.59        570.85        10.28 o
   0   2   3         18.33         14.65         0.33 o
   1   2   3         87.36         97.82         1.10 o
   2   2   3         12.17         15.31         0.71 o
   3   2   3        274.19        309.60         3.09 o
   4   2   3       1823.98       1854.65        18.34 o
   5   2   3         23.25         29.87         1.02 o
   6   2   3         88.86         82.60         1.57 o
   7   2   3         18.97         19.82         1.13 o
   8   2   3          2.68          2.28         0.89 o
   9   2   3          3.03          3.25         1.08 o
  -7   3   3          0.44          0.13         0.75 o
  -6   3   3         17.02         12.15         0.67 o
  -5   3   3          4.17          3.78         0.63 o
  -4   3   3         53.64         52.48         1.18 o
  -3   3   3        352.36        356.46         4.01 o
  -2   3   3         21.75         16.68         1.53 o
  -1   3   3        889.39        948.81        12.27 o
   0   3   3          0.16          0.04         0.13 o
   1   3   3        669.30        723.37         6.48 o
   2   3   3         84.61         87.87         2.09 o
   3   3   3        705.34        689.81         9.72 o
   4   3   3         19.13         26.90         0.80 o
   5   3   3         37.96         38.18         1.19 o
   6   3   3          2.84          3.81         0.75 o
   7   3   3         23.28         21.10         1.19 o
   8   3   3         13.72         13.72         1.42 o
   9   3   3          3.10          2.79         0.88 o
  -6   4   3         62.19         66.83         1.59 o
  -5   4   3        164.13        176.93         4.26 o
  -4   4   3         26.56         28.33         0.98 o
  -3   4   3         87.97         88.89         1.66 o
  -2   4   3         36.30         43.29         2.22 o
  -1   4   3        543.61        630.43         4.38 o
   0   4   3        906.36        919.88        14.72 o
   1   4   3         73.09         74.47         1.11 o
   2   4   3        136.00        131.74         1.57 o
   3   4   3        364.26        358.73         5.16 o
   4   4   3        137.94        149.74         1.87 o
   5   4   3         34.66         39.30         1.59 o
   6   4   3         48.07         40.37         1.16 o
   7   4   3        103.49        103.08         2.12 o
   8   4   3         37.78         38.54         1.30 o
   9   4   3          0.69          0.75         0.78 o
  -6   5   3          0.16         -0.27         0.79 o
  -5   5   3         21.35         22.84         1.29 o
  -4   5   3         71.31         67.38         1.63 o
  -3   5   3          0.02          1.00         1.50 o
  -2   5   3         22.88         22.16         2.22 o
  -1   5   3         87.92         95.36         0.78 o
   0   5   3         28.57         24.64         0.80 o
   1   5   3          0.03         -0.19         0.40 o
   2   5   3         60.08         64.84         1.32 o
   3   5   3       1254.34       1418.16        13.92 o
   4   5   3        136.19        129.87         1.80 o
   5   5   3          0.63          0.68         0.55 o
   6   5   3        391.59        385.52         4.48 o
   7   5   3         58.94         62.18         1.82 o
   8   5   3          7.31          7.82         1.09 o
   9   5   3          8.58         10.24         1.10 o
  -5   6   3         11.48         13.06         1.51 o
  -4   6   3         18.09         18.15         1.32 o
  -3   6   3         56.18         61.81         3.07 o
  -2   6   3        297.96        318.42         6.56 o
  -1   6   3         69.94         70.53         1.59 o
   0   6   3          3.91          4.75         0.67 o
   1   6   3         44.47         44.04         1.28 o
   2   6   3          2.05          3.39         0.64 o
   3   6   3        141.56        150.79         4.79 o
   4   6   3         94.08        102.37         1.69 o
   5   6   3          7.43          5.26         0.76 o
   6   6   3         11.82         12.49         0.92 o
   7   6   3          7.70          9.37         1.23 o
   8   6   3          1.27          0.99         0.76 o
   9   6   3          1.99          2.71         0.93 o
  -5   7   3          0.23          0.45         0.69 o
  -4   7   3          2.05          2.61         0.94 o
  -3   7   3        105.95        113.12         2.84 o
  -2   7   3         21.63         19.06         1.46 o
  -1   7   3        102.72        113.12         2.19 o
   0   7   3          6.72          8.04         0.82 o
   1   7   3          6.69          8.23         0.81 o
   2   7   3          3.48          4.07         0.74 o
   3   7   3          5.11          5.64         1.11 o
   4   7   3          3.12          4.43         0.77 o
   5   7   3          0.06          0.01         0.48 o
   6   7   3         46.63         46.04         1.56 o
   7   7   3         18.24         19.70         1.25 o
   8   7   3         62.73         66.66         2.05 o
  -4   8   3          0.25          0.21         1.05 o
  -3   8   3         32.38         37.00         1.88 o
  -2   8   3         13.55         12.35         1.42 o
  -1   8   3         91.06          0.00         0.40 o
   0   8   3        158.22        163.62         2.57 o
   1   8   3         27.58         30.86         1.28 o
   2   8   3          1.24          1.76         0.69 o
   3   8   3         11.38         11.15         0.91 o
   4   8   3         29.33         31.04         1.12 o
   5   8   3          2.72          3.71         0.88 o
   6   8   3         23.54         25.26         1.40 o
   7   8   3         19.52         22.00         1.83 o
   8   8   3          3.62          3.05         0.89 o
  -3   9   3         16.19         15.41         1.61 o
  -2   9   3          4.37          5.06         1.30 o
  -1   9   3          0.94          0.19         0.81 o
   0   9   3        293.53        309.18         4.68 o
   1   9   3          2.22          2.27         0.71 o
   2   9   3          7.87          6.20         1.33 o
   3   9   3         76.66         80.61         2.20 o
   4   9   3          0.23          0.33         0.57 o
   5   9   3          0.17          0.82         0.62 o
   6   9   3          3.69          3.74         1.29 o
   7   9   3          4.76          5.05         1.03 o
  -2  10   3          0.09          1.04         1.92 o
  -1  10   3          0.01         -0.19         1.57 o
   0  10   3         75.16         86.74         2.07 o
   1  10   3         59.14         63.34         1.80 o
   2  10   3          0.47         -0.15         0.56 o
   3  10   3         13.75         13.43         2.09 o
   4  10   3         52.54         53.32         2.55 o
   5  10   3          1.64          1.11         0.69 o
   6  10   3          0.75          0.69         0.81 o
   7  10   3          4.73          5.70         1.06 o
  -1  11   3         14.57         18.87         1.76 o
   0  11   3         21.23         23.27         2.11 o
   1  11   3          8.00          6.95         1.47 o
   2  11   3          1.04          0.50         0.65 o
   3  11   3          7.82          8.47         1.19 o
   4  11   3          0.01          0.00         0.47 o
   5  11   3          4.61          4.26         1.02 o
   6  11   3          0.23          0.64         0.84 o
   2  12   3          0.49          0.42         0.86 o
   3  12   3          2.00          1.40         0.74 o
  -4 -10   4          0.03         -0.08         0.26 o
  -3 -10   4          0.07         -0.20         0.29 o
  -2 -10   4          0.10          0.43         0.35 o
  -1 -10   4          0.32          0.17         0.26 o
   0 -10   4          0.03          0.66         0.37 o
   1 -10   4          0.80          1.37         0.56 o
   2 -10   4          0.08          0.02         0.25 o
  -5  -9   4          4.61          4.55         3.36 o
  -4  -9   4         10.30         12.87         0.60 o
  -3  -9   4          2.73          3.02         0.37 o
  -2  -9   4         29.89         31.18         1.13 o
  -1  -9   4         16.29         16.62         0.78 o
   0  -9   4          6.65          6.82         0.82 o
   1  -9   4          0.71          0.62         0.34 o
   2  -9   4          0.02         -0.10         0.37 o
   3  -9   4          3.74          2.82         0.40 o
  -6  -8   4          6.20          6.00         1.07 o
  -5  -8   4          1.34          1.38         0.39 o
  -4  -8   4          0.00          0.17         0.31 o
  -3  -8   4         30.06         29.90         0.81 o
  -2  -8   4        142.68        151.51         1.75 o
  -1  -8   4        289.44        302.42         4.32 o
   0  -8   4         21.10         17.96         0.72 o
   1  -8   4          0.03          0.51         0.33 o
   2  -8   4          4.42          4.26         0.31 o
   3  -8   4         11.84         12.27         0.44 o
   4  -8   4         22.24         21.68         0.62 o
  -6  -7   4          0.44          0.46         0.43 o
  -5  -7   4          0.02         -0.09         0.29 o
  -4  -7   4          5.79          3.92         0.62 o
  -3  -7   4          1.98          3.02         0.52 o
  -2  -7   4         75.36         76.16         1.09 o
  -1  -7   4        144.38        130.46         4.10 o
   0  -7   4         57.33         54.07         0.98 o
   1  -7   4          6.18          7.90         0.59 o
   2  -7   4         77.86         81.80         0.96 o
   3  -7   4          0.39         -0.05         0.21 o
   4  -7   4         13.35         15.57         0.48 o
   5  -7   4         20.72         21.84         0.70 o
  -7  -6   4          4.18          3.33         0.61 o
  -6  -6   4         77.40         74.27         3.14 o
  -5  -6   4         14.16         13.09         0.94 o
  -4  -6   4          0.47          0.29         0.48 o
  -3  -6   4          1.57          1.56         0.28 o
  -2  -6   4        224.92        220.46         5.73 o
  -1  -6   4         33.65         32.90         0.45 o
   0  -6   4          1.07          0.33         0.40 o
   1  -6   4         40.44         45.38         1.90 o
   2  -6   4         24.06         23.67         0.65 o
   3  -6   4         23.92         25.34         0.53 o
   4  -6   4          2.00          1.75         0.37 o
   5  -6   4          0.51          0.61         0.45 o
   6  -6   4          2.38          3.14         0.77 o
  -7  -5   4          8.01          8.66         0.75 o
  -6  -5   4          2.28          1.61         0.50 o
  -5  -5   4         29.72         27.77         1.42 o
  -4  -5   4          0.29          0.80         0.40 o
  -3  -5   4          9.80         10.59         0.58 o
  -2  -5   4          2.98          3.88         0.28 o
  -1  -5   4         14.84         17.44         0.26 o
   0  -5   4         40.18         37.63         1.96 o
   1  -5   4         84.92         86.20         1.10 o
   2  -5   4         31.32         32.46         0.57 o
   3  -5   4          0.88          0.74         0.29 o
   4  -5   4         25.03         24.90         0.63 o
   5  -5   4          5.75          5.91         0.40 o
   6  -5   4          0.51          0.50         0.33 o
   7  -5   4          1.55          1.72         0.55 o
  -7  -4   4          0.28         -0.18         0.65 o
  -6  -4   4          2.15          1.66         0.62 o
  -5  -4   4          0.35         -0.03         0.37 o
  -4  -4   4         44.12         41.68         0.84 o
  -3  -4   4         34.14         33.84         0.58 o
  -2  -4   4        262.60        312.70         2.81 o
  -1  -4   4          6.28          7.88         0.20 o
   0  -4   4         28.67         26.84         2.28 o
   1  -4   4        404.11        393.09         3.95 o
   2  -4   4        110.56        112.22         1.27 o
   3  -4   4        111.92        115.90         1.59 o
   4  -4   4        177.85        174.07         1.64 o
   5  -4   4         10.66          9.86         0.63 o
   6  -4   4          0.12          0.50         0.46 o
   7  -4   4          0.64          0.37         0.42 o
  -7  -3   4         13.37         11.80         0.84 o
  -6  -3   4         56.03         54.18         1.16 o
  -5  -3   4          7.59          8.47         0.56 o
  -4  -3   4         15.65         14.50         0.98 o
  -3  -3   4          3.69          5.25         0.38 o
  -2  -3   4        126.76        102.35         5.23 o
  -1  -3   4         58.11         65.29         0.71 o
   0  -3   4          2.48          1.99         0.58 o
   1  -3   4       1477.67       1554.01        21.45 o
   2  -3   4        269.37        271.78         2.49 o
   3  -3   4          9.99         11.92         0.37 o
   4  -3   4         18.48         24.03         0.56 o
   5  -3   4        178.71        174.09         2.84 o
   6  -3   4          0.00          0.38         0.38 o
   7  -3   4          4.88          4.45         0.67 o
   8  -3   4          6.67          8.58         0.69 o
  -7  -2   4          8.26         11.31         1.15 o
  -6  -2   4        186.55        210.05         3.68 o
  -5  -2   4        108.53        111.98         4.37 o
  -4  -2   4         18.40         18.44         0.58 o
  -3  -2   4        120.96        131.82         4.01 o
  -2  -2   4         12.82          8.82         0.38 o
  -1  -2   4        279.41        276.70         2.59 o
   0  -2   4        521.79        560.11         8.05 o
   1  -2   4        680.94        685.36         6.53 o
   2  -2   4        254.06        260.12         1.99 o
   3  -2   4         12.86         10.74         0.31 o
   4  -2   4         36.69         37.26         0.74 o
   5  -2   4          9.79          8.83         0.55 o
   6  -2   4          0.09          0.05         0.27 o
   7  -2   4          1.04          1.03         0.46 o
   8  -2   4          4.86          4.47         1.11 o
  -7  -1   4          6.32          7.78         1.11 o
  -6  -1   4        159.98        164.73         3.91 o
  -5  -1   4        395.51        412.29         6.21 o
  -4  -1   4        219.63        222.52         3.34 o
  -3  -1   4        111.37        102.07         2.03 o
  -2  -1   4          5.10          3.26         0.58 o
  -1  -1   4          0.89          1.66         0.29 o
   0  -1   4       1230.13       1264.22         8.26 o
   1  -1   4         29.05         32.26         0.38 o
   2  -1   4        429.23        399.23         2.51 o
   3  -1   4         15.80         24.94         0.36 o
   4  -1   4          3.06          1.13         0.28 o
   5  -1   4          2.71          3.39         0.42 o
   6  -1   4          0.29          0.16         0.30 o
   7  -1   4          0.85          1.12         0.41 o
   8  -1   4          1.97          3.04         0.52 o
  -7   0   4          0.33          0.92         0.88 o
  -5   0   4          0.00          0.42         0.61 o
  -4   0   4          2.37          1.88         0.61 o
  -3   0   4         49.14         42.06         1.04 o
  -2   0   4         44.75         46.18         0.77 o
  -1   0   4         27.79         33.47         0.61 o
   0   0   4        157.09        157.05         1.26 o
   1   0   4         11.64         11.65         0.39 o
   2   0   4         43.65         39.52         0.64 o
   3   0   4        493.56        530.61         6.03 o
   4   0   4        641.96        677.07         5.26 o
   5   0   4        238.41        240.07         2.63 o
   6   0   4          0.74          0.85         0.41 o
   7   0   4         12.46         15.24         0.83 o
   8   0   4          6.22          6.58         0.96 o
   9   0   4          3.05          1.73         0.56 o
  -7   1   4         17.20         19.79         2.22 o
  -6   1   4         25.83         25.77         1.30 o
  -5   1   4         94.23         97.55         2.19 o
  -4   1   4        144.20        135.70         3.18 o
  -3   1   4         73.56         74.00         0.89 o
  -2   1   4        318.75        298.10         3.14 o
  -1   1   4        646.47        734.72         6.51 o
   0   1   4        126.33        136.05         0.90 o
   1   1   4        530.29        587.42         3.66 o
   2   1   4          0.21          0.14         0.21 o
   3   1   4          7.60          6.66         0.83 o
   4   1   4        874.29        853.02         7.54 o
   5   1   4        119.76        111.34         3.27 o
   6   1   4         35.83         33.88         0.77 o
   7   1   4          6.72          5.25         0.54 o
   8   1   4          0.35          0.20         0.48 o
   9   1   4          2.12          2.12         0.59 o
  -7   2   4          8.74          8.70         1.27 o
  -6   2   4         59.96         54.50         2.68 o
  -5   2   4         48.08         50.65         0.85 o
  -4   2   4        458.24        455.33         4.60 o
  -3   2   4         20.57         20.12         0.46 o
  -2   2   4          1.01          0.28         0.21 o
  -1   2   4       1948.15       2248.22        50.16 o
   0   2   4       1048.53       1159.69        15.20 o
   1   2   4        422.64        417.96         3.00 o
   2   2   4        265.86        273.23         2.17 o
   3   2   4       1030.47       1041.49        10.28 o
   4   2   4       1313.32       1354.54        15.28 o
   5   2   4         66.73         71.69         1.21 o
   6   2   4         13.28         15.93         0.79 o
   7   2   4         83.60         90.00         1.66 o
   8   2   4          0.33          0.48         0.48 o
   9   2   4          0.35          0.08         0.46 o
  -6   3   4          0.00         -0.18         0.57 o
  -5   3   4         20.91         26.15         1.04 o
  -4   3   4        123.46        123.31         3.09 o
  -3   3   4        103.05        104.25         1.54 o
  -2   3   4         31.02         28.07         1.19 o
  -1   3   4         94.34         98.05         1.80 o
   0   3   4       1273.31       1441.83        10.93 o
   1   3   4          4.27          3.38         0.31 o
   2   3   4         90.63         87.99         1.15 o
   3   3   4        324.43        357.39         3.44 o
   4   3   4          0.11          1.76         0.60 o
   5   3   4         79.58         77.25         1.69 o
   6   3   4        308.69        300.13         5.12 o
   7   3   4        195.49        194.41         4.60 o
   8   3   4          2.49          2.88         0.85 o
   9   3   4          0.23          0.51         0.86 o
  -6   4   4          0.67          0.51         0.66 o
  -5   4   4         13.23         14.67         1.25 o
  -4   4   4          6.24          4.37         0.85 o
  -3   4   4         25.95         26.69         0.93 o
  -2   4   4          1.28          0.92         0.81 o
  -1   4   4          0.40         -0.10         0.27 o
   0   4   4         68.12         73.04         0.80 o
   1   4   4         54.54         56.20         1.14 o
   2   4   4          1.14          1.28         0.57 o
   3   4   4        152.33        150.94         2.40 o
   4   4   4          0.92          1.15         0.51 o
   5   4   4         42.89         46.40         2.15 o
   6   4   4         20.91         22.41         1.12 o
   7   4   4          6.48          6.46         0.83 o
   8   4   4         18.77         19.50         1.24 o
   9   4   4          1.92          1.61         0.82 o
  -6   5   4          0.84          1.20         1.00 o
  -5   5   4          2.36          1.25         1.30 o
  -4   5   4         76.56         75.00         1.56 o
  -3   5   4          0.05         -0.23         0.81 o
  -2   5   4          1.22          1.07         0.92 o
  -1   5   4         98.66         96.23         3.95 o
   0   5   4         42.04         41.44         0.63 o
   1   5   4         43.46         40.76         1.52 o
   2   5   4          0.03         -0.41         0.47 o
   3   5   4         25.05         32.74         0.97 o
   4   5   4          1.39          1.90         0.62 o
   5   5   4        101.97        112.91         1.79 o
   6   5   4        265.86        259.19         3.26 o
   7   5   4         57.31         59.99         1.71 o
   8   5   4         21.61         19.67         1.29 o
   9   5   4          2.74          1.07         1.02 o
  -5   6   4          0.61         -0.03         0.53 o
  -4   6   4         11.99         13.05         0.97 o
  -3   6   4         27.70         28.49         1.61 o
  -2   6   4          0.45          0.46         0.92 o
  -1   6   4        159.86        161.11         2.82 o
   0   6   4         19.13         20.19         0.96 o
   1   6   4          9.52          7.34         0.81 o
   2   6   4          0.18          0.28         0.69 o
   3   6   4         12.70         15.61         0.91 o
   4   6   4         30.78         36.18         1.79 o
   5   6   4          3.19          3.52         0.95 o
   6   6   4         80.82         79.70         1.92 o
   7   6   4          9.04          8.94         0.89 o
   8   6   4          6.65          7.68         1.60 o
   9   6   4         10.29         11.31         1.21 o
  -4   7   4          0.99          0.60         0.89 o
  -3   7   4          4.55          2.76         1.96 o
  -2   7   4          0.00         -0.77         1.61 o
  -1   7   4        119.67        123.82         3.07 o
   0   7   4       1088.19       1156.36        12.50 o
   1   7   4         21.33         21.90         3.05 o
   2   7   4         29.62         28.61         1.12 o
   3   7   4         81.22         84.23         1.65 o
   4   7   4          5.30          3.54         0.93 o
   5   7   4         19.72         21.21         1.05 o
   6   7   4          0.11          0.42         0.62 o
   7   7   4          0.34          1.09         0.90 o
   8   7   4          0.14          1.06         0.76 o
  -4   8   4          1.19          1.87         1.06 o
  -3   8   4         17.42         15.07         1.61 o
  -2   8   4         13.31         14.38         1.57 o
  -1   8   4         17.70         18.25         1.57 o
   0   8   4        129.61        142.40         2.55 o
   1   8   4        163.81        174.32         2.55 o
   2   8   4          6.65          5.87         0.85 o
   3   8   4          0.14         -0.26         0.61 o
   4   8   4          0.87          1.59         0.84 o
   5   8   4          1.46          0.57         0.79 o
   6   8   4         25.07         24.99         1.40 o
   7   8   4          0.00         -0.06         0.71 o
   8   8   4         38.09         41.97         1.83 o
  -3   9   4          4.68          4.52         1.46 o
  -2   9   4          6.53          8.47         1.50 o
  -1   9   4          9.35         12.08         1.53 o
   0   9   4         19.71         19.22         1.08 o
   1   9   4          4.92          6.59         1.52 o
   2   9   4          1.28          1.14         0.68 o
   3   9   4          0.06          0.39         0.62 o
   4   9   4          0.27          0.04         0.92 o
   5   9   4          1.65          1.43         0.75 o
   6   9   4          0.11          0.00         0.54 o
   7   9   4          0.32          1.24         0.98 o
  -2  10   4         11.64         12.73         2.84 o
  -1  10   4         17.67         22.20         2.95 o
   0  10   4          6.26          7.17         1.23 o
   1  10   4         66.29         73.16         3.34 o
   2  10   4          3.04          3.18         1.36 o
   3  10   4         30.67         31.76         1.88 o
   4  10   4         34.34         32.18         2.01 o
   5  10   4          0.48          0.42         0.68 o
   6  10   4          9.32          9.54         1.00 o
   7  10   4          4.99          5.36         0.98 o
   0  11   4          2.80          2.65         0.87 o
   1  11   4         64.32         70.14         2.08 o
   2  11   4         22.29         33.32         1.30 o
   3  11   4          0.96          0.92         0.73 o
   4  11   4         20.73         26.87         2.28 o
   5  11   4         36.07         33.09         1.35 o
   6  11   4         13.22         13.66         2.11 o
  -2 -10   5          0.01          0.96         1.07 o
  -1 -10   5          0.60          0.58         0.92 o
   0 -10   5          1.53          1.50         1.00 o
  -4  -9   5          0.04         -0.01         0.31 o
  -3  -9   5          2.95          3.39         0.37 o
  -2  -9   5          3.28          1.55         0.44 o
  -1  -9   5          0.07          0.14         0.17 o
   0  -9   5          1.56          0.81         0.52 o
   1  -9   5          5.32          5.19         0.30 o
   2  -9   5          1.22          0.33         0.21 o
   3  -9   5          0.33          0.38         0.62 o
  -5  -8   5          0.01         -0.09         0.28 o
  -4  -8   5          0.03          0.13         0.30 o
  -3  -8   5          0.97          0.88         0.23 o
  -2  -8   5         23.99         19.51         0.56 o
  -1  -8   5         10.37         10.47         0.33 o
   0  -8   5         23.84         21.30         2.17 o
   1  -8   5         13.64         11.82         0.74 o
   2  -8   5          1.73          1.72         0.32 o
   3  -8   5          1.66          1.39         0.38 o
   4  -8   5          0.37          0.44         0.38 o
  -5  -7   5         11.16          9.54         0.60 o
  -4  -7   5          0.19          0.27         0.30 o
  -3  -7   5          3.61          3.22         0.48 o
  -2  -7   5         51.52         49.26         2.52 o
  -1  -7   5          1.11          1.23         0.20 o
   0  -7   5        172.76        165.44         4.77 o
   1  -7   5         99.48         98.37         4.83 o
   2  -7   5          0.01          0.13         0.18 o
   3  -7   5          0.26          0.41         0.30 o
   4  -7   5          0.05          0.07         0.23 o
   5  -7   5          1.16          0.56         0.41 o
  -6  -6   5         13.08         12.78         0.80 o
  -5  -6   5         52.01         50.69         1.27 o
  -4  -6   5          1.51          1.31         0.50 o
  -3  -6   5          4.71          5.71         0.34 o
  -2  -6   5          6.03          6.04         0.22 o
  -1  -6   5         23.83         23.57         0.65 o
   0  -6   5        145.17        136.63         3.75 o
   1  -6   5        646.70        654.54        10.95 o
   2  -6   5        107.19        101.98         2.23 o
   3  -6   5          0.00          0.11         0.31 o
   4  -6   5          1.95          1.03         0.51 o
   5  -6   5         11.91         12.19         0.63 o
   6  -6   5          5.18          2.15         1.99 o
  -6  -5   5          0.46          0.71         0.77 o
  -5  -5   5          3.08          2.75         0.61 o
  -4  -5   5          3.22          4.09         0.73 o
  -3  -5   5         29.06         25.09         0.56 o
  -2  -5   5         58.36         55.38         0.68 o
  -1  -5   5         40.05         38.56         0.79 o
   0  -5   5         29.51         31.75         1.27 o
   1  -5   5         13.89         11.81         0.15 o
   2  -5   5        218.32        219.94         2.72 o
   3  -5   5         15.86         16.47         0.50 o
   4  -5   5         10.52          9.75         0.39 o
   5  -5   5         41.12         38.71         1.16 o
   6  -5   5          0.02         -0.11         0.28 o
  -7  -4   5         13.73         17.45         1.88 o
  -6  -4   5          6.19          6.22         0.74 o
  -5  -4   5          3.04          2.26         0.52 o
  -4  -4   5         62.11         57.30         1.76 o
  -3  -4   5         89.00         78.61         1.32 o
  -2  -4   5         41.93         44.56         1.02 o
  -1  -4   5         17.28         14.38         0.46 o
   0  -4   5         56.09         57.63         2.11 o
   1  -4   5         52.10         49.50         1.42 o
   2  -4   5         36.15         34.33         0.69 o
   3  -4   5          1.36          1.45         0.19 o
   4  -4   5         13.43         14.17         0.57 o
   5  -4   5          0.05          0.06         0.29 o
   6  -4   5          2.30          2.26         0.58 o
   7  -4   5          0.88          0.68         0.47 o
  -7  -3   5          0.76          1.46         0.81 o
  -6  -3   5         24.52         25.00         1.15 o
  -5  -3   5          0.06          0.12         0.46 o
  -4  -3   5         80.75         80.87         1.53 o
  -3  -3   5         12.95         12.85         0.58 o
  -2  -3   5          1.13          1.46         0.25 o
  -1  -3   5        103.25        105.05         2.30 o
   0  -3   5        527.04        597.84         8.55 o
   1  -3   5         67.31         69.44         2.11 o
   2  -3   5        202.82        206.50         2.41 o
   3  -3   5         14.89         18.67         0.40 o
   4  -3   5         30.25         32.98         0.63 o
   5  -3   5         14.36         13.78         0.65 o
   6  -3   5          0.10          0.76         0.41 o
   7  -3   5          4.08          3.87         0.67 o
   8  -3   5          3.22          3.70         0.64 o
  -7  -2   5          0.18          0.46         0.77 o
  -6  -2   5          1.13          1.11         0.69 o
  -5  -2   5          1.98          2.80         0.69 o
  -4  -2   5         57.86         58.90         1.30 o
  -3  -2   5        141.72        131.68         2.38 o
  -2  -2   5          3.51          4.68         0.42 o
  -1  -2   5          0.71          0.35         0.11 o
   0  -2   5        435.62        491.16         6.83 o
   1  -2   5         20.14         24.21         0.81 o
   2  -2   5        275.91        264.76         2.82 o
   3  -2   5         22.34         22.14         0.33 o
   4  -2   5          3.32          5.39         0.45 o
   5  -2   5         69.80         75.11         1.03 o
   6  -2   5         90.62         89.40         1.20 o
   7  -2   5          6.06          6.41         0.51 o
   8  -2   5          1.82          1.12         0.66 o
  -7  -1   5         40.59         46.36         1.80 o
  -6  -1   5         58.64         63.81         2.45 o
  -5  -1   5          0.07          0.35         0.58 o
  -4  -1   5          4.24          3.41         0.69 o
  -3  -1   5         28.52         26.17         0.59 o
  -2  -1   5        151.13        141.38         1.60 o
  -1  -1   5        116.38        122.51         1.17 o
   0  -1   5        117.90        110.43         1.28 o
   1  -1   5          1.43          2.10         0.20 o
   2  -1   5         19.39         22.68         0.33 o
   3  -1   5         19.99         18.06         0.32 o
   4  -1   5          0.07          0.50         0.23 o
   5  -1   5         25.03         28.39         0.59 o
   6  -1   5          8.25          8.15         0.48 o
   7  -1   5          0.11         -0.03         0.31 o
   8  -1   5          0.37          0.16         0.40 o
  -7   0   5         19.28         22.70         1.46 o
  -5   0   5          3.00          1.88         0.73 o
  -4   0   5       1491.95       1568.23        16.29 o
  -3   0   5        263.02        268.31         4.60 o
  -2   0   5         60.02         59.42         0.66 o
  -1   0   5        585.05        625.77         5.38 o
   0   0   5          8.67          9.46         0.40 o
   1   0   5        425.44        436.08         2.71 o
   2   0   5         66.14         68.08         0.64 o
   3   0   5         14.07         16.21         0.38 o
   4   0   5        359.84        389.35         9.54 o
   5   0   5          6.78          6.56         0.48 o
   6   0   5          3.54          2.14         0.70 o
   7   0   5         29.12         37.06         0.94 o
   8   0   5          7.47          8.95         0.65 o
   9   0   5          0.32         -0.11         0.82 o
  -6   1   5         16.49         18.36         0.76 o
  -5   1   5          6.83          7.94         0.57 o
  -4   1   5          5.83          3.84         1.07 o
  -3   1   5        212.45        199.93         1.73 o
  -2   1   5          2.16          2.37         0.36 o
  -1   1   5         31.22         24.31         0.63 o
   0   1   5        229.46        244.12         1.56 o
   1   1   5         91.44         87.06         0.73 o
   2   1   5        414.03        420.55         3.55 o
   3   1   5          2.16          3.36         0.29 o
   4   1   5        187.13        186.01         1.67 o
   5   1   5        359.18        364.62         3.25 o
   6   1   5         39.93         37.92         1.39 o
   7   1   5         45.25         42.55         1.00 o
   8   1   5          0.04          0.21         0.48 o
   9   1   5          0.49          1.14         0.68 o
  -6   2   5         18.66         20.34         1.00 o
  -5   2   5          0.19          0.09         0.20 o
  -4   2   5          8.77          9.36         0.43 o
  -3   2   5         56.18         60.05         0.77 o
  -2   2   5          8.21          8.30         0.71 o
  -1   2   5         29.18         36.30         0.90 o
   0   2   5        534.38        604.93         3.87 o
   1   2   5         87.27         88.99         2.19 o
   2   2   5         14.21         13.91         0.58 o
   3   2   5         22.89         22.81         0.57 o
   4   2   5        119.84        124.26         2.37 o
   5   2   5        128.46        127.65         1.52 o
   6   2   5        354.90        320.70         3.02 o
   7   2   5         20.13         21.78         0.92 o
   8   2   5          0.37          0.52         0.62 o
   9   2   5          0.15          0.37         0.57 o
  -6   3   5          4.70          3.00         2.55 o
  -5   3   5          4.21          2.17         2.05 o
  -4   3   5        270.12        256.00         3.45 o
  -3   3   5         33.84         30.75         0.46 o
  -2   3   5         16.68         17.96         0.43 o
  -1   3   5          3.21          1.76         0.69 o
   0   3   5         19.36         22.58         0.60 o
   1   3   5         20.61         20.94         0.55 o
   2   3   5          4.38          3.89         0.35 o
   3   3   5        192.67        223.38         1.91 o
   4   3   5         24.00         27.72         0.79 o
   5   3   5        163.42        151.08         3.05 o
   6   3   5          2.38          1.34         0.60 o
   7   3   5        302.57        306.01         3.82 o
   8   3   5          0.18          0.66         0.51 o
   9   3   5         20.10         20.47         0.94 o
  -6   4   5          1.46          0.58         0.81 o
  -5   4   5         11.50         12.25         0.93 o
  -4   4   5         53.25         45.90         2.74 o
  -3   4   5          2.68          3.42         0.78 o
  -2   4   5          7.59          6.44         1.76 o
  -1   4   5        219.03        231.45         3.76 o
   0   4   5         33.82         31.90         0.53 o
   1   4   5         21.97         17.06         0.47 o
   2   4   5        156.86        150.96         2.14 o
   3   4   5        111.77        123.73         1.64 o
   4   4   5          6.66          9.30         0.87 o
   5   4   5          2.24          1.90         0.66 o
   6   4   5        136.19        136.70         2.32 o
   7   4   5         33.51         31.65         1.15 o
   8   4   5          3.69          3.53         0.80 o
   9   4   5          6.28          6.72         0.98 o
  -5   5   5          6.15          4.04         4.45 o
  -4   5   5         12.78         11.79         0.92 o
  -3   5   5         52.07         45.48         2.76 o
  -2   5   5          0.13          1.00         0.92 o
  -1   5   5          0.05          0.42         0.81 o
   0   5   5         84.21         89.62         0.99 o
   1   5   5          0.10          0.59         0.39 o
   2   5   5         11.20         15.71         1.05 o
   3   5   5         87.19         88.99         1.50 o
   4   5   5          1.12          1.04         0.59 o
   5   5   5         11.75         14.26         0.87 o
   6   5   5          7.35          7.00         1.11 o
   7   5   5          2.53          2.75         1.13 o
   8   5   5          6.22          5.37         0.86 o
   9   5   5          0.11          0.15         0.69 o
  -5   6   5          0.71          0.47         0.72 o
  -4   6   5          3.01          1.03         1.48 o
  -3   6   5          0.63          0.77         1.00 o
  -2   6   5         16.70         14.23         1.38 o
  -1   6   5         11.52         10.20         1.30 o
   0   6   5        106.14        112.95         2.43 o
   1   6   5         14.69         13.03         1.50 o
   2   6   5         17.60         18.40         0.96 o
   3   6   5          2.18          2.61         0.70 o
   4   6   5         17.63         19.31         0.99 o
   5   6   5         43.46         51.79         1.33 o
   6   6   5         42.40         40.39         1.44 o
   7   6   5         36.00         32.93         4.72 o
   8   6   5          4.10          4.22         0.85 o
   9   6   5          0.90          1.07         1.04 o
  -4   7   5          3.11          4.74         3.37 o
  -3   7   5          0.12         -0.08         0.88 o
  -2   7   5         40.51         43.56         1.99 o
  -1   7   5          4.84          3.18         1.19 o
   0   7   5         25.74         25.03         0.69 o
   1   7   5         16.13         18.12         1.11 o
   2   7   5          1.20          1.15         0.70 o
   3   7   5          0.47          0.31         0.62 o
   4   7   5          1.15          1.39         0.88 o
   5   7   5          6.32          5.48         1.04 o
   6   7   5         17.36         15.32         1.61 o
   7   7   5          0.28          0.58         0.66 o
   8   7   5          3.44          4.74         1.18 o
  -3   8   5          7.95          8.44         1.53 o
  -2   8   5         52.21         57.06         3.49 o
  -1   8   5         21.95         21.20         1.73 o
   0   8   5          0.65          0.34         0.32 o
   1   8   5        941.82       1021.30        16.93 o
   2   8   5         17.26         18.56         1.74 o
   3   8   5         84.30         89.22         2.03 o
   4   8   5         18.86         17.45         1.07 o
   5   8   5         28.17         24.05         1.15 o
   6   8   5          7.17          6.04         1.23 o
   7   8   5          6.48          5.85         1.53 o
   8   8   5          5.11          6.43         1.01 o
  -2   9   5          8.37          6.63         1.53 o
  -1   9   5         37.90         42.68         2.19 o
   0   9   5          7.98          7.05         4.29 o
   1   9   5         93.34         93.51         2.12 o
   2   9   5        200.13        210.58         4.56 o
   3   9   5         25.43         29.74         2.01 o
   4   9   5         40.10         39.81         1.37 o
   5   9   5         95.14         93.13         2.86 o
   6   9   5          2.66          3.63         1.44 o
   7   9   5          0.14          0.19         1.34 o
  -1  10   5          5.21          5.02         2.49 o
   0  10   5          1.91          2.35         0.99 o
   1  10   5          1.19          1.99         0.84 o
   2  10   5         31.36         29.80         1.29 o
   3  10   5          2.84          3.21         0.86 o
   4  10   5          8.50          8.96         1.03 o
   5  10   5         21.98         25.81         1.56 o
   6  10   5          7.70          8.53         1.06 o
   7  10   5          4.89          5.53         1.19 o
   1  11   5         14.15         15.72         1.17 o
   2  11   5          0.14          0.22         0.76 o
   3  11   5          0.41          0.75         0.76 o
   4  11   5          8.91          8.64         1.30 o
   5  11   5          0.07          0.76         0.80 o
  -3  -9   6         17.15         23.08         1.99 o
  -2  -9   6          0.62          1.00         1.11 o
  -1  -9   6          0.95          1.92         1.11 o
   0  -9   6          1.23          1.80         1.04 o
   1  -9   6          6.37          1.84         1.65 o
   2  -9   6          1.46          1.61         0.96 o
  -4  -8   6          0.56          0.10         0.40 o
  -3  -8   6          8.67          6.67         1.40 o
  -2  -8   6          6.69          5.60         1.63 o
  -1  -8   6         13.52         12.77         1.42 o
   0  -8   6         57.73         60.82         2.22 o
   1  -8   6         62.29         60.16         2.19 o
   2  -8   6          7.66          6.10         1.11 o
   3  -8   6          6.04          2.99         0.92 o
  -5  -7   6          0.01          0.00         0.39 o
  -4  -7   6          0.57          0.45         0.24 o
  -3  -7   6          3.10          3.48         0.56 o
  -2  -7   6          2.03          1.56         0.27 o
  -1  -7   6         24.04         25.42         1.57 o
   0  -7   6         10.25         12.04         1.30 o
   1  -7   6         99.99        104.03         2.76 o
   2  -7   6         34.09         29.34         1.09 o
   3  -7   6          0.74          0.90         0.20 o
   4  -7   6          0.01         -0.04         0.18 o
   5  -7   6          0.88          0.36         0.29 o
  -5  -6   6          0.70          0.20         0.36 o
  -4  -6   6         71.35         63.30         1.44 o
  -3  -6   6         12.29          9.05         0.58 o
  -2  -6   6          8.10          7.47         0.29 o
  -1  -6   6         28.75         28.38         1.50 o
   0  -6   6          2.86          1.99         0.88 o
   1  -6   6         28.41         31.83         1.53 o
   2  -6   6          8.03          8.17         0.17 o
   3  -6   6          2.28          3.44         0.71 o
   4  -6   6          0.49          0.64         0.31 o
   5  -6   6          0.00         -0.13         0.24 o
  -6  -5   6          5.08          5.06         0.77 o
  -5  -5   6          0.53          0.81         0.81 o
  -4  -5   6         28.75         25.81         0.84 o
  -3  -5   6         33.28         24.03         0.60 o
  -2  -5   6         15.36         12.85         0.33 o
  -1  -5   6         63.99         65.15         1.96 o
   0  -5   6         10.37         10.62         1.04 o
   1  -5   6          3.22          2.80         0.84 o
   2  -5   6        425.46        416.50         6.94 o
   3  -5   6          0.01          0.28         0.12 o
   4  -5   6         28.34         32.75         0.51 o
   5  -5   6          9.79          7.32         0.34 o
   6  -5   6          9.40          9.45         0.51 o
  -6  -4   6          1.17          1.84         1.11 o
  -5  -4   6          9.47          9.70         1.19 o
  -4  -4   6          0.58          0.77         0.42 o
  -3  -4   6          0.05          0.12         0.25 o
  -2  -4   6         28.74         27.80         0.88 o
  -1  -4   6          4.38          3.57         0.84 o
   0  -4   6          4.67          7.21         0.92 o
   1  -4   6          0.01          0.35         0.61 o
   2  -4   6        171.10        175.24         3.30 o
   3  -4   6        135.43        134.14         3.78 o
   4  -4   6          0.00         -0.08         0.18 o
   5  -4   6          0.05          0.22         0.27 o
   6  -4   6         78.93         71.00         1.80 o
   7  -4   6          0.04         -0.15         0.48 o
  -6  -3   6          1.30          1.27         0.65 o
  -5  -3   6         26.38         26.69         1.04 o
  -4  -3   6         43.66         47.48         0.92 o
  -3  -3   6         23.34         25.80         0.94 o
  -2  -3   6         63.59         64.58         0.86 o
  -1  -3   6          9.07          9.28         0.19 o
   0  -3   6         18.41         13.57         1.46 o
   1  -3   6          0.01         -0.35         0.58 o
   2  -3   6         10.98         11.78         0.81 o
   3  -3   6         17.33         22.06         0.40 o
   4  -3   6          6.97          7.43         0.40 o
   5  -3   6          3.33          3.28         0.42 o
   6  -3   6         11.21          8.95         0.60 o
   7  -3   6          5.67          4.29         0.62 o
  -6  -2   6          4.29          4.91         0.84 o
  -5  -2   6          0.37          0.22         0.37 o
  -4  -2   6        601.94        653.03         6.84 o
  -3  -2   6          3.32          3.29         0.53 o
  -2  -2   6         41.86         42.00         0.54 o
  -1  -2   6        185.72        209.70         3.12 o
   0  -2   6         29.57         31.42         2.01 o
   1  -2   6         90.98         91.24         1.34 o
   2  -2   6         50.55         54.67         1.48 o
   3  -2   6         10.61          8.85         0.27 o
   4  -2   6         25.98         28.96         0.49 o
   5  -2   6         12.04         10.14         0.44 o
   6  -2   6          4.97          4.85         0.59 o
   7  -2   6         10.12          9.54         0.64 o
   8  -2   6          0.67          0.61         0.67 o
  -6  -1   6         13.85         15.41         0.81 o
  -5  -1   6         22.06         22.70         0.72 o
  -4  -1   6        176.19        198.82         2.47 o
  -3  -1   6        186.97        192.23         2.32 o
  -2  -1   6         14.67         13.82         0.49 o
  -1  -1   6         90.71         79.02         0.76 o
   0  -1   6          0.18          0.07         0.15 o
   1  -1   6          1.93          1.63         0.21 o
   2  -1   6        611.29        658.16         8.49 o
   3  -1   6         10.43         12.46         0.38 o
   4  -1   6         47.61         51.49         0.73 o
   5  -1   6         11.20         13.17         0.47 o
   6  -1   6          1.09          1.67         0.43 o
   7  -1   6          0.06          0.14         0.47 o
   8  -1   6          1.31          1.32         0.54 o
  -6   0   6         21.34         24.89         2.17 o
  -5   0   6         27.47         29.95         0.77 o
  -4   0   6         36.27         36.86         2.42 o
  -3   0   6        628.48        645.72         5.24 o
  -2   0   6         26.89         24.41         0.64 o
  -1   0   6         67.35         73.10         0.93 o
   0   0   6        125.47        140.47         1.28 o
   1   0   6          4.87          4.89         0.21 o
   2   0   6         80.62         89.09         0.75 o
   3   0   6        110.73        118.99         1.05 o
   4   0   6        214.41        229.10         2.03 o
   5   0   6         71.30         74.60         0.95 o
   6   0   6         58.52         54.43         1.10 o
   7   0   6          2.68          3.30         0.53 o
   8   0   6          6.91          8.06         0.71 o
  -6   1   6          6.37          5.59         1.78 o
  -5   1   6          0.79          0.99         0.41 o
  -4   1   6         25.02         27.23         0.57 o
  -3   1   6        134.11        138.89         1.51 o
  -2   1   6        235.87        244.00         2.03 o
  -1   1   6         16.76         19.89         0.53 o
   0   1   6        259.72        280.55         2.24 o
   1   1   6         27.78         29.65         0.42 o
   2   1   6          0.02          0.17         0.26 o
   3   1   6         41.40         44.59         0.60 o
   4   1   6         72.80         80.98         0.93 o
   5   1   6          1.05          1.13         0.42 o
   6   1   6        116.10        102.04         1.72 o
   7   1   6        337.26        342.63         4.21 o
   8   1   6          0.97          1.47         0.69 o
   9   1   6          5.73         10.30         1.19 o
  -6   2   6          0.21         -0.02         0.47 o
  -5   2   6          6.12          3.23         2.59 o
  -4   2   6         10.70         11.48         0.45 o
  -3   2   6         33.52         32.40         0.54 o
  -2   2   6          8.28          9.61         0.34 o
  -1   2   6          7.79          9.60         1.04 o
   0   2   6          5.80          5.48         0.30 o
   1   2   6         79.55         85.80         0.75 o
   2   2   6         38.66         41.40         0.61 o
   3   2   6         50.20         50.59         0.78 o
   4   2   6          5.44          6.38         0.44 o
   5   2   6          0.01          0.05         0.36 o
   6   2   6         81.80         73.23         1.23 o
   7   2   6          3.73          2.84         0.57 o
   8   2   6          9.41          9.86         0.95 o
   9   2   6          0.67          0.91         0.77 o
  -5   3   6         12.43         16.45         1.10 o
  -4   3   6          7.17          4.23         0.25 o
  -3   3   6         12.64         10.51         0.78 o
  -2   3   6         15.47         18.92         0.69 o
  -1   3   6         52.31         50.29         1.92 o
   0   3   6         70.50         74.97         0.91 o
   1   3   6         13.26         15.42         0.50 o
   2   3   6        653.40        677.53         5.38 o
   3   3   6         46.90         45.16         0.82 o
   4   3   6         18.26         20.25         0.67 o
   5   3   6         30.46         28.25         0.83 o
   6   3   6         10.96          8.58         0.82 o
   7   3   6         56.58         57.31         1.15 o
   8   3   6          2.15          0.36         0.49 o
   9   3   6         11.00         10.87         0.95 o
  -5   4   6          0.21          0.35         0.62 o
  -4   4   6          5.40          1.78         1.94 o
  -3   4   6          0.12          0.00         0.40 o
  -2   4   6         22.60         18.14         1.30 o
  -1   4   6          0.04          0.35         1.27 o
   0   4   6         11.02         10.94         0.36 o
   1   4   6         23.96         24.06         0.58 o
   2   4   6        307.21        314.09         2.65 o
   3   4   6          0.10          0.33         0.47 o
   4   4   6         35.02         33.42         0.85 o
   5   4   6         14.84         15.62         0.83 o
   6   4   6         16.87         14.70         0.97 o
   7   4   6         86.28         86.32         1.89 o
   8   4   6         52.56         45.71         1.41 o
   9   4   6          1.41          1.11         0.72 o
  -5   5   6          7.16          3.03         2.38 o
  -4   5   6          0.21         -0.36         0.61 o
  -3   5   6          0.47          0.15         0.54 o
  -2   5   6          1.36         -0.08         0.77 o
  -1   5   6         17.70         15.53         1.34 o
   0   5   6          2.51          2.92         0.29 o
   1   5   6        106.58        102.94         1.22 o
   2   5   6         81.10         80.88         1.17 o
   3   5   6         12.59         12.91         0.60 o
   4   5   6          0.02          0.29         0.52 o
   5   5   6         11.12         14.09         0.87 o
   6   5   6          5.22          4.27         0.83 o
   7   5   6          0.63          0.41         0.66 o
   8   5   6          0.10         -0.53         0.87 o
   9   5   6          1.31          1.23         1.00 o
  -4   6   6          0.98          0.89         0.92 o
  -3   6   6          0.01          1.11         1.76 o
  -2   6   6        296.43        284.14         6.29 o
  -1   6   6          0.44          0.27         1.46 o
   0   6   6        105.39        100.81         1.92 o
   1   6   6        675.36        690.01         5.69 o
   2   6   6        236.77        232.36         2.38 o
   3   6   6          7.25          5.50         0.80 o
   4   6   6          0.77          1.46         0.68 o
   5   6   6         69.89         60.28         1.39 o
   6   6   6          1.79          1.49         0.84 o
   7   6   6          0.84          0.52         0.73 o
   8   6   6          1.04          1.51         0.76 o
  -3   7   6          0.93          0.00         0.77 o
  -2   7   6         12.43         10.70         1.50 o
  -1   7   6         31.64         33.25         1.80 o
   0   7   6         13.90         13.54         0.49 o
   1   7   6          0.22          1.46         0.35 o
   2   7   6        419.82        460.97         8.24 o
   3   7   6         93.56         96.26         2.07 o
   4   7   6         41.38         40.01         1.30 o
   5   7   6         90.12         87.84         3.22 o
   6   7   6          1.31          1.02         0.70 o
   7   7   6          5.10          5.15         1.08 o
   8   7   6          1.62          1.93         0.96 o
  -3   8   6          5.32         14.95         1.80 o
  -2   8   6          1.46         -0.04         0.96 o
  -1   8   6          2.83          2.72         2.19 o
   0   8   6         12.83         11.06         1.14 o
   1   8   6          0.13          0.12         0.36 o
   2   8   6        349.64        366.92         4.47 o
   3   8   6         25.59         28.91         1.24 o
   4   8   6          0.02          0.31         0.64 o
   5   8   6         25.86         19.83         1.14 o
   6   8   6          2.43          2.19         0.99 o
   7   8   6          4.58          4.49         0.91 o
   8   8   6         20.75         20.30         2.01 o
  -2   9   6          1.06          4.95         1.53 o
  -1   9   6          0.21          0.31         1.07 o
   0   9   6          0.32          0.15         0.24 o
   1   9   6          0.85          0.31         0.28 o
   2   9   6          0.17          0.83         0.94 o
   3   9   6         23.54         25.41         1.25 o
   4   9   6         11.31         14.47         1.36 o
   5   9   6         41.68         37.61         1.69 o
   6   9   6          1.06          1.80         0.84 o
   7   9   6          2.83          2.49         0.88 o
   0  10   6          0.22          0.30         0.72 o
   1  10   6         26.03         25.00         2.52 o
   2  10   6          8.32          7.12         1.01 o
   3  10   6          1.30          1.29         0.95 o
   4  10   6          2.07          2.35         0.89 o
   5  10   6          0.08         -0.23         0.70 o
   6  10   6          2.64          1.86         0.89 o
   2  11   6         11.01         13.48         1.16 o
   3  11   6          0.29          0.28         0.74 o
   4  11   6          0.15          0.41         0.78 o
   5  11   6          1.34          0.70         0.84 o
  -3  -8   7          0.31          0.65         1.15 o
  -2  -8   7          0.37         -0.96         1.11 o
  -1  -8   7          0.42         -0.15         0.88 o
   0  -8   7          0.21          0.73         1.00 o
   1  -8   7          0.12          0.50         0.92 o
   2  -8   7          1.53          1.57         1.04 o
  -4  -7   7          9.97          8.01         2.34 o
  -3  -7   7          0.61          0.31         0.96 o
  -2  -7   7          1.69          0.31         0.96 o
  -1  -7   7         52.30         58.48         3.22 o
   0  -7   7         20.95         23.08         2.38 o
   1  -7   7         14.58         17.64         1.46 o
   2  -7   7        217.73        210.05         4.64 o
   3  -7   7          7.81          7.44         1.92 o
   4  -7   7          0.10          0.92         0.84 o
  -4  -6   7          2.32          3.45         0.48 o
  -3  -6   7         14.74         11.83         1.61 o
  -2  -6   7          1.17          2.03         1.04 o
  -1  -6   7          0.70          1.69         1.57 o
   0  -6   7          9.27         10.39         1.92 o
   1  -6   7          0.04         -0.31         0.81 o
   2  -6   7         29.30         32.67         1.69 o
   3  -6   7        240.53        235.36         5.91 o
   4  -6   7          0.23          2.08         0.32 o
   5  -6   7          0.24          0.33         0.36 o
  -5  -5   7         16.20         15.87         1.27 o
  -4  -5   7         29.27         27.59         2.34 o
  -3  -5   7         42.17         41.82         1.17 o
  -2  -5   7          0.06          0.04         0.07 o
  -1  -5   7         18.45         17.79         1.34 o
   0  -5   7          9.87         11.39         1.19 o
   1  -5   7          1.02          0.84         0.81 o
   2  -5   7          5.97          5.21         1.04 o
   3  -5   7         95.05        103.26         2.61 o
   4  -5   7          0.99          0.74         0.25 o
   5  -5   7          0.09         -0.03         0.24 o
   6  -5   7          4.00          1.60         1.15 o
  -5  -4   7          1.63          1.87         0.49 o
  -4  -4   7          0.02         -0.14         0.31 o
  -3  -4   7         18.06         17.74         0.53 o
  -2  -4   7         59.03         52.38         0.90 o
  -1  -4   7         59.95         50.58         1.69 o
   0  -4   7         13.15         17.37         1.19 o
   1  -4   7         17.65         16.60         1.19 o
   3  -4   7          7.05         10.50         1.76 o
   4  -4   7          0.47          0.64         0.19 o
   5  -4   7         13.35         14.68         0.75 o
   6  -4   7          2.26          1.12         1.59 o
  -5  -3   7          7.20          6.49         0.62 o
  -4  -3   7          4.28          3.36         0.46 o
  -3  -3   7         34.63         37.23         0.79 o
  -2  -3   7          0.49          0.23         0.16 o
  -1  -3   7          4.77          3.39         0.14 o
   0  -3   7          1.55          1.15         0.73 o
   1  -3   7         40.37         42.49         2.15 o
   2  -3   7         41.46         43.71         2.05 o
   3  -3   7         28.56         27.70         0.73 o
   4  -3   7          0.38          0.73         0.24 o
   5  -3   7          1.71          0.99         0.80 o
   6  -3   7          0.28         -0.13         0.50 o
   7  -3   7          2.87          0.72         1.46 o
  -5  -2   7          9.33          8.93         0.72 o
  -4  -2   7          0.01          0.04         0.22 o
  -3  -2   7        248.59        269.92         2.37 o
  -2  -2   7         44.25         39.17         0.66 o
  -1  -2   7          1.45          1.70         0.21 o
   0  -2   7         91.22         91.14         3.07 o
   1  -2   7         13.65         14.68         0.82 o
   2  -2   7        132.72        143.27         2.20 o
   3  -2   7         40.38         38.42         0.59 o
   4  -2   7          5.75          6.90         0.28 o
   5  -2   7          4.86          5.03         0.45 o
   6  -2   7          2.67          2.66         0.45 o
   7  -2   7          7.64          8.24         0.59 o
  -5  -1   7          9.18         10.32         0.56 o
  -4  -1   7          3.64          2.92         0.42 o
  -3  -1   7        142.99        152.79         1.62 o
  -2  -1   7        205.51        211.90         1.79 o
  -1  -1   7         25.56         25.68         0.45 o
   0  -1   7         45.34         52.74         0.57 o
   1  -1   7         22.33         20.85         0.36 o
   2  -1   7          3.51          4.54         0.20 o
   3  -1   7          8.70          8.90         0.34 o
   4  -1   7         51.68         48.03         0.60 o
   5  -1   7          0.30          0.58         0.27 o
   6  -1   7          9.23         11.14         0.78 o
   7  -1   7         39.46         42.92         1.16 o
   8  -1   7         17.80         15.02         0.74 o
  -5   0   7          0.01          0.45         0.38 o
  -4   0   7         63.95         66.78         0.92 o
  -3   0   7         31.02         33.06         0.75 o
  -2   0   7        513.81        547.64         6.43 o
  -1   0   7         70.34         73.23         0.78 o
   0   0   7         16.81         17.23         0.47 o
   1   0   7          2.50          3.09         0.21 o
   2   0   7         20.46         20.02         0.33 o
   3   0   7          6.91          6.38         0.37 o
   4   0   7          4.81          5.66         0.36 o
   5   0   7          0.84          0.58         0.36 o
   6   0   7          2.28          2.10         0.40 o
   7   0   7          3.45          3.74         0.52 o
   8   0   7          0.02          0.12         0.41 o
  -5   1   7         11.42         10.56         0.49 o
  -4   1   7         50.15         49.05         0.77 o
  -3   1   7         94.06         92.28         1.04 o
  -2   1   7         61.47         68.99         0.90 o
  -1   1   7        414.20        407.47         3.94 o
   0   1   7        219.65        224.83         1.96 o
   1   1   7          0.87          2.85         0.31 o
   2   1   7        189.37        205.82         1.67 o
   3   1   7          0.81          1.21         0.27 o
   4   1   7         85.31         93.51         1.13 o
   5   1   7         24.16         25.77         1.21 o
   6   1   7         18.11         18.97         0.63 o
   7   1   7        125.53        124.42         2.64 o
   8   1   7         15.57         17.20         0.94 o
  -5   2   7          0.82          0.18         0.56 o
  -4   2   7         21.77         22.56         0.90 o
  -3   2   7          3.24          3.65         0.31 o
  -2   2   7         15.18         18.00         0.55 o
  -1   2   7        116.11        111.25         1.48 o
   0   2   7        109.35        114.05         1.30 o
   1   2   7         33.37         32.13         0.57 o
   2   2   7         33.33         40.22         0.68 o
   3   2   7         13.41         13.64         0.53 o
   4   2   7         19.46         24.29         0.71 o
   5   2   7         20.96         23.40         0.63 o
   6   2   7          0.01          0.43         0.45 o
   7   2   7          1.12          0.30         0.43 o
   8   2   7        184.95        169.19         4.07 o
  -5   3   7          6.07          4.46         3.07 o
  -4   3   7          1.42          0.48         0.30 o
  -3   3   7          0.04         -0.04         0.17 o
  -2   3   7          1.96          1.82         0.36 o
  -1   3   7         29.00         25.06         0.58 o
   0   3   7          9.45          8.77         0.77 o
   1   3   7         36.65         36.66         0.84 o
   2   3   7        109.25        114.74         1.30 o
   3   3   7          1.97          1.65         0.43 o
   4   3   7         15.82         17.46         0.60 o
   5   3   7          0.33          0.41         0.36 o
   6   3   7          2.12          2.53         0.48 o
   7   3   7          8.40          8.90         0.72 o
   8   3   7          8.89          3.71         1.47 o
   9   3   7          5.96          3.92         1.26 o
  -4   4   7          7.06          8.43         0.82 o
  -3   4   7         30.13         27.64         1.82 o
  -2   4   7        386.35        338.24         5.37 o
  -1   4   7         16.31         14.46         1.19 o
   0   4   7         66.72         69.36         1.23 o
   1   4   7          5.59          6.52         0.59 o
   2   4   7        405.73        408.84         3.54 o
   3   4   7          2.87          3.32         0.53 o
   4   4   7          3.12          1.65         0.48 o
   5   4   7         32.87         33.29         0.82 o
   6   4   7          5.89          5.58         0.69 o
   7   4   7          1.65          1.79         0.90 o
   8   4   7          2.99          1.39         0.66 o
   9   4   7          0.35          0.27         0.65 o
  -4   5   7         24.48         30.44         1.99 o
  -3   5   7          2.79          1.06         1.46 o
  -2   5   7         12.10         10.16         1.23 o
  -1   5   7          1.50          2.76         1.69 o
   0   5   7         45.29         48.66         0.91 o
   1   5   7         72.04         63.06         0.90 o
   2   5   7         18.29         19.51         0.68 o
   3   5   7         49.69         47.17         0.89 o
   4   5   7         24.92         24.23         0.85 o
   5   5   7         59.57         62.86         1.10 o
   6   5   7          7.34          7.92         0.72 o
   7   5   7          3.98          2.94         0.67 o
   8   5   7          0.85         -0.20         0.51 o
  -3   6   7          2.35         -0.02         0.54 o
  -2   6   7          0.78          0.58         1.00 o
  -1   6   7         53.44         51.04         1.99 o
   0   6   7          0.37          0.26         0.31 o
   1   6   7          6.59          7.71         0.42 o
   2   6   7        323.53        322.87         6.63 o
   3   6   7          7.53          7.58         0.78 o
   4   6   7         56.43         54.86         1.51 o
   5   6   7         28.00         23.99         1.25 o
   6   6   7         25.98         26.21         1.09 o
   7   6   7          1.99          2.15         0.74 o
   8   6   7         41.29         40.27         3.28 o
  -3   7   7          0.88          0.00         0.84 o
  -2   7   7          1.66          0.08         1.50 o
  -1   7   7          9.73          8.09         1.42 o
   0   7   7          4.20          4.07         0.40 o
   1   7   7         28.57         29.09         1.03 o
   2   7   7        145.91        134.56         1.69 o
   3   7   7         14.52         15.36         0.74 o
   4   7   7          2.78          1.05         0.68 o
   5   7   7         53.87         48.33         1.40 o
   6   7   7          2.15          1.07         0.89 o
   7   7   7          9.65         10.12         0.99 o
   8   7   7          4.33          3.13         0.90 o
  -2   8   7         26.94         40.03         2.30 o
  -1   8   7          2.92          0.04         0.96 o
   0   8   7          3.91          2.33         0.36 o
   1   8   7         51.76         53.51         2.53 o
   2   8   7          9.23          9.77         0.56 o
   3   8   7        138.39        156.80         3.24 o
   4   8   7         22.04         23.29         1.47 o
   5   8   7          1.27          0.97         0.92 o
   6   8   7          8.03          5.31         0.91 o
   7   8   7          5.90          5.62         0.96 o
  -1   9   7          0.86         -0.04         0.96 o
   0   9   7          1.05          1.46         1.38 o
   1   9   7          2.00          0.62         0.64 o
   2   9   7          4.62          3.86         1.38 o
   3   9   7         58.44         63.53         3.97 o
   4   9   7         76.97         82.76         2.72 o
   5   9   7         12.76         13.27         1.25 o
   6   9   7          0.10         -0.31         0.69 o
   7   9   7         11.63         12.03         1.15 o
   1  10   7          0.51          0.69         0.81 o
   2  10   7          5.86          5.29         1.48 o
   3  10   7          0.02          0.52         0.76 o
   4  10   7         23.69         25.14         1.35 o
   5  10   7          6.04          4.70         1.24 o
   6  10   7          0.15         -0.50         1.35 o
  -2  -7   8          0.13         -0.23         1.53 o
  -1  -7   8          2.38          3.72         1.30 o
   0  -7   8          0.85          1.30         1.07 o
   1  -7   8          0.04         -0.38         0.92 o
   2  -7   8          0.11         -1.11         1.11 o
   3  -7   8         71.27         66.45         3.45 o
  -3  -6   8          1.18          1.34         1.07 o
  -2  -6   8         47.30         46.40         3.11 o
  -1  -6   8          0.01          0.12         0.84 o
   0  -6   8          1.10          1.34         1.04 o
   1  -6   8          4.30          2.95         1.07 o
   2  -6   8          8.21          9.78         2.11 o
   3  -6   8          7.31          6.83         1.27 o
   4  -6   8          0.07          1.07         0.96 o
  -4  -5   8          3.23          1.43         0.47 o
  -3  -5   8         11.77          9.32         1.12 o
  -2  -5   8          5.78          3.99         1.11 o
  -1  -5   8         28.41         25.77         2.38 o
   0  -5   8          3.01          1.15         0.92 o
   1  -5   8          3.51          3.99         1.69 o
   2  -5   8         12.76         13.11         2.03 o
   3  -5   8          7.70          6.37         1.15 o
   4  -5   8         51.24         52.46         2.07 o
   5  -5   8          9.55          8.13         1.57 o
  -4  -4   8          0.61          0.83         0.31 o
  -3  -4   8         69.24         67.45         1.30 o
  -2  -4   8         28.56         27.29         0.61 o
  -1  -4   8         52.10         45.82         2.57 o
   0  -4   8          4.54          4.41         1.61 o
   1  -4   8          6.19          4.52         1.04 o
   2  -4   8          0.54          1.15         0.84 o
   3  -4   8          6.72          7.49         0.83 o
   4  -4   8         11.47         10.62         1.50 o
   5  -4   8          7.89          8.90         0.59 o
   6  -4   8          0.43         -0.02         0.21 o
  -4  -3   8          0.24          0.30         0.29 o
  -3  -3   8         15.99         15.98         0.58 o
  -2  -3   8         21.58         22.59         0.39 o
  -1  -3   8          1.26          0.65         0.42 o
   0  -3   8          0.48          0.69         0.77 o
   1  -3   8          1.34          1.65         0.84 o
   2  -3   8          0.01          0.59         0.54 o
   3  -3   8          1.33          1.22         0.74 o
   4  -3   8         12.55         14.22         1.10 o
   5  -3   8          8.76         10.84         0.99 o
   6  -3   8          1.38          1.15         1.17 o
   7  -3   8          0.00         -0.10         0.42 o
  -5  -2   8         16.11         18.64         0.79 o
  -4  -2   8          0.12          0.40         0.28 o
  -3  -2   8         34.83         36.73         0.59 o
  -2  -2   8          7.96          7.91         0.44 o
  -1  -2   8          9.30          9.11         0.29 o
   0  -2   8          4.20          3.95         1.34 o
   1  -2   8          0.98          1.23         1.19 o
   2  -2   8          4.11          3.77         0.64 o
   3  -2   8          3.74          3.93         0.31 o
   4  -2   8          1.73          1.75         0.28 o
   5  -2   8         12.13         13.54         1.53 o
   6  -2   8          0.55          0.33         0.29 o
   7  -2   8          0.32          0.30         0.41 o
  -5  -1   8          0.86          0.48         0.41 o
  -4  -1   8          6.90          6.97         0.47 o
  -3  -1   8        218.89        230.50         2.13 o
  -2  -1   8        251.53        278.08         2.41 o
  -1  -1   8        197.23        209.33         1.79 o
   0  -1   8        128.34        135.30         1.63 o
   1  -1   8         59.83         61.67         0.57 o
   2  -1   8         32.11         31.68         0.50 o
   3  -1   8          0.98          1.08         0.34 o
   4  -1   8        127.53        127.51         1.10 o
   5  -1   8          7.69          8.97         0.51 o
   6  -1   8          3.50          2.19         0.44 o
   7  -1   8         18.43         19.12         0.98 o
  -5   0   8          0.80          1.10         0.36 o
  -4   0   8          6.49          6.90         0.43 o
  -3   0   8          0.32          0.65         0.36 o
  -2   0   8         49.35         52.57         0.71 o
  -1   0   8        113.42        115.32         1.19 o
   0   0   8        139.34        137.35         2.45 o
   1   0   8         39.45         45.90         0.97 o
   2   0   8          0.05          0.06         0.15 o
   3   0   8         37.70         33.67         0.51 o
   4   0   8         11.28         11.77         0.42 o
   5   0   8         76.73         77.64         1.72 o
   6   0   8          0.25          0.31         0.47 o
   7   0   8          8.73         10.29         0.59 o
   8   0   8         74.75         76.31         1.99 o
  -4   1   8          2.12          1.99         0.42 o
  -3   1   8         30.03         29.47         0.61 o
  -2   1   8         47.82         47.28         0.83 o
  -1   1   8         42.05         42.44         0.65 o
   0   1   8        199.02        200.18         1.93 o
   1   1   8          2.06          1.60         0.31 o
   2   1   8          1.31          0.71         0.28 o
   3   1   8          1.29          1.46         0.31 o
   4   1   8         14.69         14.59         0.45 o
   5   1   8          2.70          3.19         0.37 o
   6   1   8          5.19          5.75         0.47 o
   7   1   8          2.46          1.94         0.53 o
   8   1   8         23.69         18.14         0.82 o
  -4   2   8          9.88         12.93         0.72 o
  -3   2   8         12.07         13.17         0.89 o
  -2   2   8          0.31          0.21         0.30 o
  -1   2   8         29.10         28.58         0.69 o
   0   2   8        177.15        183.48         4.05 o
   1   2   8         18.57         18.48         0.50 o
   2   2   8        133.84        138.08         1.33 o
   3   2   8          2.99          3.65         0.43 o
   4   2   8          5.31          5.34         0.47 o
   5   2   8          2.84          3.59         0.58 o
   6   2   8          5.30          5.90         0.49 o
   7   2   8         13.06         11.62         0.64 o
   8   2   8          3.55          4.48         1.67 o
  -4   3   8         10.63         12.24         1.32 o
  -3   3   8          2.19          2.25         0.38 o
  -2   3   8          0.03          0.00         0.26 o
  -1   3   8         14.50         14.98         0.53 o
   0   3   8         33.90         29.60         1.27 o
   1   3   8          2.71          2.42         0.40 o
   2   3   8          8.18          9.02         0.48 o
   3   3   8          1.85          2.44         0.54 o
   4   3   8        114.19        115.03         1.40 o
   5   3   8         22.64         23.18         0.67 o
   6   3   8          0.82          0.90         0.46 o
   7   3   8         23.04         23.27         0.93 o
   8   3   8          7.60          3.33         2.13 o
  -4   4   8          0.34          0.27         0.84 o
  -3   4   8          4.39          4.13         0.84 o
  -2   4   8          1.50          1.84         1.46 o
  -1   4   8         58.43         51.73         2.61 o
   0   4   8          0.08         -0.04         0.27 o
   1   4   8          0.64          0.45         0.34 o
   2   4   8        248.35        238.64         2.22 o
   3   4   8        139.83        140.36         1.86 o
   4   4   8        223.14        212.21         2.12 o
   5   4   8          5.20          5.75         0.54 o
   6   4   8         23.34         23.69         0.77 o
   7   4   8          3.02          2.78         1.13 o
   8   4   8         12.17         10.81         2.98 o
  -3   5   8          1.06          0.02         0.49 o
  -2   5   8          2.56          1.42         0.96 o
  -1   5   8         54.48         50.46         1.84 o
   0   5   8         70.06         58.04         1.00 o
   1   5   8          0.06          0.03         0.33 o
   2   5   8        169.72        166.66         1.72 o
   3   5   8         67.28         71.02         1.07 o
   4   5   8          2.23          2.90         0.55 o
   5   5   8         11.02         10.04         0.64 o
   6   5   8         15.09         14.89         0.82 o
   7   5   8          4.63          5.58         0.78 o
   8   5   8          3.30          1.99         0.91 o
  -3   6   8          0.51         -0.01         0.61 o
  -2   6   8          5.85          0.00         0.77 o
  -1   6   8          0.51          1.11         1.04 o
   0   6   8         35.53         30.16         0.95 o
   1   6   8          5.77          5.19         0.46 o
   2   6   8          4.41          4.88         0.51 o
   3   6   8         33.01         37.98         0.91 o
   4   6   8          1.72          2.05         0.52 o
   5   6   8          0.42          0.40         0.50 o
   6   6   8          1.58          1.00         0.53 o
   7   6   8         13.57         15.59         0.83 o
   8   6   8          4.56          6.46         0.78 o
  -2   7   8          0.01          0.00         0.84 o
  -1   7   8         18.14         18.87         1.65 o
   0   7   8         12.59         10.80         1.20 o
   1   7   8          3.11          3.82         0.52 o
   2   7   8         23.29         25.20         0.84 o
   3   7   8        102.36        109.95         1.46 o
   4   7   8         83.61         94.82         1.83 o
   5   7   8         65.73         72.80         1.30 o
   6   7   8         11.39          9.67         0.76 o
   7   7   8          9.93         11.13         0.83 o
  -1   8   8          3.67          0.04         0.96 o
   0   8   8          8.86          7.77         5.10 o
   1   8   8          0.68          0.70         0.39 o
   2   8   8         46.44         45.30         2.01 o
   3   8   8          9.09         11.69         0.67 o
   4   8   8         10.61         12.41         0.76 o
   5   8   8          0.50          0.43         0.51 o
   6   8   8         28.85         24.88         1.48 o
   7   8   8          0.08         -0.31         0.92 o
   0   9   8          3.56          0.28         0.86 o
   1   9   8          5.00          5.55         1.90 o
   2   9   8         23.76         23.03         0.87 o
   3   9   8         38.98         44.56         1.01 o
   4   9   8         44.28         50.94         1.15 o
   5   9   8          3.85          3.84         1.17 o
   6   9   8          0.01         -0.05         0.64 o
   2  10   8          0.12         -0.06         0.31 o
   3  10   8          0.00         -0.06         0.37 o
   4  10   8          0.06         -0.35         0.47 o
   5  10   8          4.27          4.76         1.04 o
  -2  -6   9         12.72         11.73         1.57 o
  -1  -6   9          9.13          7.86         1.42 o
   0  -6   9          0.88          0.38         1.00 o
   1  -6   9          0.33         -0.54         1.00 o
   2  -6   9          4.98          5.79         1.27 o
   3  -6   9          0.43          0.54         1.00 o
  -2  -5   9          3.97          2.91         1.88 o
  -1  -5   9          0.30          0.15         0.84 o
   0  -5   9          1.66          1.57         1.04 o
   1  -5   9          0.33          0.19         0.88 o
   2  -5   9          0.06          0.77         0.96 o
   3  -5   9          3.09          3.72         1.15 o
   4  -5   9          1.15          2.57         1.11 o
  -3  -4   9          4.48          4.79         1.15 o
  -2  -4   9        103.58        110.51         2.95 o
  -1  -4   9          1.74          1.42         0.96 o
   0  -4   9         18.50         18.18         1.42 o
   1  -4   9          0.12         -0.81         0.92 o
   2  -4   9          0.36          0.88         0.92 o
   3  -4   9          1.00          1.73         0.96 o
   4  -4   9          1.32          1.16         0.87 o
   5  -4   9         24.59         26.42         1.29 o
  -3  -3   9         98.88         97.97         1.54 o
  -2  -3   9         16.89         17.19         0.95 o
  -1  -3   9          6.74          7.98         1.11 o
   0  -3   9          0.04         -0.23         1.19 o
   2  -3   9          0.01         -0.81         1.34 o
   3  -3   9          2.55          2.70         0.72 o
   4  -3   9          7.34          5.23         0.84 o
   5  -3   9          0.55          0.42         0.22 o
   6  -3   9          0.23          0.26         0.32 o
  -4  -2   9          0.64          0.54         0.38 o
  -3  -2   9          8.80          9.93         0.54 o
  -2  -2   9          0.35          0.24         0.28 o
  -1  -2   9          2.28          1.97         0.18 o
   0  -2   9          9.55         10.16         1.07 o
   1  -2   9          0.28          0.15         0.69 o
   2  -2   9          2.06          1.69         0.64 o
   3  -2   9          4.75          6.33         0.80 o
   4  -2   9         25.23         25.16         1.33 o
   5  -2   9         41.43         39.92         1.99 o
   6  -2   9          0.80          0.89         0.29 o
  -4  -1   9          2.18          3.23         0.50 o
  -3  -1   9          6.57          7.17         0.58 o
  -2  -1   9         10.46         11.24         0.41 o
  -1  -1   9          3.65          3.75         0.25 o
   0  -1   9         68.75         67.10         0.68 o
   1  -1   9         33.06         30.15         0.59 o
   2  -1   9          0.00          0.19         0.15 o
   3  -1   9          1.38          1.15         0.15 o
   4  -1   9          3.45          2.95         0.21 o
   5  -1   9         12.65         12.21         0.86 o
   6  -1   9          1.46          1.19         0.34 o
   7  -1   9          0.64          0.48         0.57 o
  -4   0   9          0.23          0.08         0.27 o
  -3   0   9          0.00          0.24         0.29 o
  -2   0   9          1.50          1.85         0.34 o
  -1   0   9         32.26         33.09         0.61 o
   0   0   9        341.01        355.08         3.00 o
   1   0   9         48.53         49.78         0.73 o
   2   0   9          6.02          7.23         0.39 o
   3   0   9          1.18          0.79         0.26 o
   4   0   9         14.85         15.12         0.60 o
   5   0   9          6.80          7.65         0.72 o
   6   0   9          2.08          2.27         0.41 o
   7   0   9          1.31          1.37         0.41 o
  -4   1   9          0.05          0.10         0.38 o
  -3   1   9          0.14          0.09         0.27 o
  -2   1   9         47.84         49.84         0.75 o
  -1   1   9          2.47          2.31         0.36 o
   0   1   9         84.80         93.35         1.63 o
   1   1   9         79.03         83.65         1.50 o
   2   1   9          7.75          6.92         0.37 o
   3   1   9         34.17         34.43         1.08 o
   4   1   9         35.12         38.88         0.61 o
   5   1   9          0.06          0.27         0.40 o
   6   1   9          3.17          3.48         0.42 o
   7   1   9          3.70          4.17         0.70 o
  -3   2   9          1.94          1.46         0.52 o
  -2   2   9          0.00         -0.09         0.26 o
  -1   2   9        110.28        105.37         2.66 o
   0   2   9         23.59         28.26         0.73 o
   1   2   9        217.88        217.16         2.56 o
   2   2   9         21.37         21.11         0.60 o
   3   2   9        136.64        141.37         1.47 o
   4   2   9         24.73         27.46         0.63 o
   5   2   9          5.52          5.57         0.54 o
   6   2   9          3.28          3.90         0.52 o
   7   2   9          2.90          1.42         0.66 o
   8   2   9          0.43          0.45         0.53 o
  -3   3   9          2.96          5.10         0.36 o
  -2   3   9          0.02         -0.15         0.25 o
  -1   3   9         14.66         13.81         0.86 o
   0   3   9          0.44          0.30         0.27 o
   1   3   9          3.52          3.40         0.44 o
   2   3   9         44.58         44.36         0.75 o
   3   3   9         34.55         36.92         0.80 o
   4   3   9          1.03          2.30         0.40 o
   5   3   9          2.61          2.94         0.43 o
   6   3   9         17.41         17.04         0.72 o
   7   3   9          2.93          3.25         0.53 o
   8   3   9          2.13          0.80         0.50 o
  -3   4   9         25.82         31.54         1.11 o
  -2   4   9          1.27          1.44         0.59 o
  -1   4   9         13.96         11.24         1.15 o
   0   4   9         16.24         11.59         0.56 o
   1   4   9         14.28         14.58         0.57 o
   2   4   9         23.77         25.20         0.70 o
   3   4   9         19.42         20.30         0.70 o
   4   4   9         36.10         39.31         0.82 o
   5   4   9          4.36          4.34         0.51 o
   6   4   9          0.74          1.33         0.57 o
   7   4   9          2.03          2.66         1.16 o
   8   4   9          2.16          0.05         0.42 o
  -2   5   9          0.19         -0.23         1.38 o
  -1   5   9         21.99         21.09         2.34 o
   0   5   9         99.59         91.53         2.82 o
   1   5   9         17.68         19.37         0.78 o
   2   5   9        114.90        116.08         1.37 o
   3   5   9         63.01         64.25         1.02 o
   4   5   9          5.85          4.77         1.44 o
   5   5   9          0.23          0.10         0.41 o
   6   5   9         87.25         79.96         1.45 o
   7   5   9          0.44          0.34         0.48 o
   8   5   9          0.00          0.10         0.51 o
  -2   6   9          0.20          0.00         0.69 o
  -1   6   9         13.34         15.84         1.50 o
   0   6   9         17.16         15.46         1.00 o
   1   6   9          7.70          8.56         0.61 o
   2   6   9         91.59         94.80         1.80 o
   3   6   9         54.27         55.82         1.01 o
   4   6   9          2.91          3.41         0.59 o
   5   6   9          0.37          0.90         0.55 o
   6   6   9          6.75          9.23         0.82 o
   7   6   9          4.81          2.30         1.01 o
  -1   7   9          4.97          0.00         0.81 o
   0   7   9          4.31          1.67         1.09 o
   1   7   9          2.16          4.10         0.55 o
   2   7   9          7.67          9.41         0.56 o
   3   7   9          7.11          6.02         0.62 o
   4   7   9          6.75          7.75         0.72 o
   5   7   9          1.82          2.18         0.68 o
   6   7   9          0.68          1.02         0.59 o
   7   7   9          0.89          1.84         0.64 o
   0   8   9         10.32          0.00         1.46 o
   1   8   9         13.88         13.29         1.21 o
   2   8   9          0.01          0.14         0.44 o
   3   8   9          0.53          0.04         0.39 o
   4   8   9          5.57          6.89         0.67 o
   5   8   9         27.89         32.74         1.13 o
   6   8   9         26.23         20.97         1.10 o
   2   9   9          0.99          1.10         0.42 o
   3   9   9          0.10          0.43         0.54 o
   4   9   9          4.20          3.40         0.87 o
   5   9   9         49.46         53.24         1.27 o
   0  -5  10         17.99         19.52         2.57 o
   1  -5  10         31.19         32.82         3.07 o
   2  -5  10          2.46          1.04         1.11 o
   3  -5  10          0.09         -0.23         1.57 o
  -1  -4  10          0.60          0.31         0.88 o
   0  -4  10         11.54         14.99         1.50 o
   1  -4  10         19.51         18.79         1.57 o
   2  -4  10          0.40          0.27         0.88 o
   3  -4  10          0.26         -0.08         0.81 o
   4  -4  10          0.44          1.07         0.76 o
  -2  -3  10         35.55         40.45         1.84 o
  -1  -3  10          5.38          4.45         1.76 o
   0  -3  10          6.28          7.78         1.19 o
   1  -3  10          6.28          5.87         1.19 o
   2  -3  10          2.12          2.57         1.07 o
   3  -3  10          0.86          0.92         0.79 o
   4  -3  10          0.93          0.81         0.83 o
   5  -3  10         11.06         10.89         1.08 o
  -2  -2  10         19.38         17.01         1.01 o
  -1  -2  10          5.54          4.91         1.38 o
   0  -2  10          1.16          0.50         0.81 o
   1  -2  10          9.10          1.46         1.50 o
   2  -2  10         15.77         16.94         1.21 o
   3  -2  10          2.22          2.63         0.93 o
   4  -2  10          1.49          1.77         1.26 o
   5  -2  10         11.35         10.08         1.50 o
   6  -2  10          0.87          1.11         1.80 o
  -3  -1  10          8.25          9.18         0.45 o
  -2  -1  10          9.28          9.37         0.50 o
  -1  -1  10          0.05         -0.06         0.23 o
   0  -1  10          6.42          5.56         0.60 o
   1  -1  10         13.91         14.15         0.65 o
   2  -1  10         29.06         33.79         1.15 o
   3  -1  10          0.11         -0.02         0.11 o
   4  -1  10          9.29          8.99         0.84 o
   5  -1  10          2.45          2.59         0.54 o
   6  -1  10          6.46          4.17         0.35 o
  -3   0  10          0.23          0.49         0.41 o
  -2   0  10          0.05         -0.28         0.34 o
  -1   0  10         38.55         39.20         0.71 o
   0   0  10         72.15         78.00         0.90 o
   1   0  10         49.37         51.21         1.19 o
   2   0  10          1.20          1.21         0.32 o
   3   0  10         17.37         16.79         0.73 o
   4   0  10          0.04          0.08         0.19 o
   5   0  10          9.45          8.39         0.52 o
   6   0  10          4.16          2.28         0.35 o
   7   0  10          8.97          8.86         0.82 o
  -3   1  10          0.04          0.12         0.30 o
  -2   1  10          0.40          0.59         0.31 o
  -1   1  10         21.51         24.74         0.67 o
   0   1  10          4.64          5.31         0.35 o
   1   1  10          1.16          1.14         0.33 o
   2   1  10         67.58         65.25         0.75 o
   3   1  10          4.55          5.61         0.58 o
   4   1  10          0.87          0.73         0.29 o
   5   1  10          0.36          0.52         0.43 o
   6   1  10          9.67          9.56         0.48 o
   7   1  10          2.22          2.17         0.45 o
  -2   2  10          7.42          8.49         0.56 o
  -1   2  10          1.06          0.56         0.30 o
   0   2  10         44.68         50.79         0.97 o
   1   2  10          0.05          0.10         0.28 o
   2   2  10        205.15        215.15         2.06 o
   3   2  10         19.59         21.12         0.92 o
   4   2  10          3.57          3.35         0.46 o
   5   2  10          0.59          0.59         0.38 o
   6   2  10          3.53          2.71         0.86 o
   7   2  10          0.01         -0.08         0.41 o
  -2   3  10          4.21          5.16         0.43 o
  -1   3  10          9.17          6.69         0.51 o
   0   3  10         20.85         21.51         1.65 o
   1   3  10         22.20         22.31         0.76 o
   2   3  10          0.98          0.30         0.42 o
   3   3  10        239.19        257.39         2.41 o
   4   3  10         17.41         19.77         0.76 o
   5   3  10         13.92         13.90         0.67 o
   6   3  10         52.04         52.34         1.29 o
   7   3  10          1.95          1.18         0.54 o
  -2   4  10          0.07         -0.02         0.43 o
  -1   4  10         15.21         15.45         1.27 o
   0   4  10          0.44          1.07         0.77 o
   1   4  10         22.35         24.30         1.23 o
   2   4  10          6.51          7.59         0.59 o
   3   4  10         29.17         33.38         0.77 o
   4   4  10          0.02          0.60         0.38 o
   5   4  10          5.44          4.73         0.59 o
   6   4  10          3.01          1.47         0.55 o
   7   4  10          6.30          5.43         1.93 o
  -1   5  10         13.02         16.18         1.38 o
   0   5  10         10.43          8.01         1.15 o
   1   5  10          5.53          4.85         0.47 o
   2   5  10          0.01          0.01         0.31 o
   3   5  10          7.80          6.38         0.72 o
   4   5  10          5.32          5.58         0.71 o
   5   5  10          4.43          4.36         0.56 o
   6   5  10          1.28          1.25         0.57 o
   7   5  10          3.66          1.06         0.98 o
   0   6  10          0.52          0.15         1.34 o
   1   6  10          1.72          1.95         0.43 o
   2   6  10         16.68         19.84         1.44 o
   3   6  10         59.20         56.55         1.16 o
   4   6  10          0.34          0.10         0.42 o
   5   6  10         11.17         11.49         3.20 o
   6   6  10         26.91         25.69         1.00 o
   0   7  10          2.41          0.04         0.84 o
   1   7  10          5.21          4.73         1.62 o
   2   7  10         23.46         20.58         1.03 o
   3   7  10          0.56          0.86         0.52 o
   4   7  10         11.69         12.02         0.80 o
   5   7  10         11.62         14.21         0.77 o
   6   7  10          1.29          0.86         0.76 o
   2   8  10          3.09          2.38         0.89 o
   3   8  10          0.12         -0.09         0.40 o
   4   8  10          0.48          0.46         0.48 o
   5   8  10         27.90         33.48         1.16 o
   0  -3  11         12.17         12.62         1.46 o
   1  -3  11          0.97          0.84         1.61 o
   2  -3  11          2.43          1.80         1.11 o
   3  -3  11         14.82         17.06         1.61 o
  -1  -2  11          2.27          1.34         0.92 o
   0  -2  11          0.15         -0.31         0.81 o
   1  -2  11          0.52          0.88         0.92 o
   2  -2  11          0.94          0.19         0.84 o
   3  -2  11         20.13         22.41         1.25 o
   4  -2  11          0.11          0.04         0.61 o
  -1  -1  11          3.58          3.57         0.96 o
   0  -1  11          0.01          0.69         0.81 o
   1  -1  11          0.99          1.34         1.46 o
   2  -1  11          9.02          5.13         3.60 o
   3  -1  11          0.11          0.08         0.58 o
   4  -1  11          1.72          1.52         1.05 o
   5  -1  11          1.02         -0.08         0.92 o
  -1   0  11          8.23          8.73         0.38 o
   0   0  11         27.59         28.02         0.57 o
   1   0  11         16.22         14.89         0.33 o
   2   0  11         81.65         76.51         3.46 o
   3   0  11          6.33          5.64         1.50 o
   4   0  11          9.17          8.44         0.61 o
   5   0  11          0.26          0.19         0.19 o
  -1   1  11          0.05         -0.06         0.23 o
   0   1  11          2.86          3.03         0.34 o
   1   1  11          0.33          0.56         0.59 o
   2   1  11        110.84        117.90         1.69 o
   3   1  11        149.12        152.69         3.90 o
   4   1  11          4.65          5.06         1.28 o
   5   1  11          0.89          0.50         0.40 o
   6   1  11          5.15         -0.08         0.54 o
  -1   2  11          5.89          7.04         0.43 o
   0   2  11          3.69          2.17         1.19 o
   1   2  11          0.32          0.61         0.42 o
   2   2  11         10.62         10.67         0.52 o
   3   2  11         14.46         12.63         0.57 o
   4   2  11          0.69          0.62         0.28 o
   5   2  11          0.66          0.42         0.36 o
   6   2  11          0.49          0.57         0.41 o
  -1   3  11          9.01         15.32         0.72 o
   0   3  11         23.33         22.78         1.11 o
   1   3  11         10.27         11.48         0.76 o
   2   3  11          4.61          5.55         0.43 o
   3   3  11          6.59          5.31         0.51 o
   4   3  11          9.09          9.51         0.60 o
   5   3  11          5.73          5.07         1.40 o
   6   3  11          0.08         -0.34         0.37 o
   0   4  11         11.48         11.50         1.07 o
   1   4  11          0.01          0.22         0.50 o
   2   4  11          3.53          3.26         0.57 o
   3   4  11        137.58        138.95         1.73 o
   4   4  11         26.40         28.86         0.85 o
   5   4  11          9.66          9.85         0.59 o
   6   4  11          0.64          0.04         0.34 o
   0   5  11          0.10          0.46         0.81 o
   1   5  11          0.00          0.89         0.48 o
   2   5  11         26.62         26.33         0.73 o
   3   5  11          0.28          0.64         0.54 o
   4   5  11          1.07          1.30         0.50 o
   5   5  11          0.02         -0.24         0.41 o
   6   5  11          2.54          2.21         1.01 o
   1   6  11          5.05          7.85         0.73 o
   2   6  11          5.97          5.93         0.58 o
   3   6  11          0.53          0.60         0.46 o
   4   6  11          0.00         -0.24         0.42 o
   5   6  11          1.79          1.51         1.15 o
   3   7  11          3.89          3.76         1.31 o
   4   7  11          0.08          0.43         0.46 o
   2  -1  12          4.93          4.87         1.27 o
   1   0  12          2.69          2.76         1.00 o
   2   0  12          2.53          1.60         1.50 o
   3   0  12         10.37         12.15         1.08 o
   1   1  12         27.91         29.60         2.19 o
   2   1  12          6.72          6.54         4.43 o
   3   1  12         18.39         20.97         1.69 o
   4   1  12         20.65         27.46         1.99 o
   1   2  12          2.27          1.47         0.56 o
   2   2  12          0.00          0.04         0.41 o
   3   2  12         14.46         13.03         0.70 o
   4   2  12        143.89        141.75         3.42 o
   2   3  12          0.07          0.18         0.52 o
   3   3  12          0.91          0.32         0.34 o
   4   3  12         15.96         15.27         0.63 o
   2   4  12          0.05          0.11         0.35 o
   3   4  12          4.17          2.92         1.14 o
   4   4  12          0.80          0.37         0.41 o
                                                
